# Supplementary material for: Marine picoplankton metagenomes and MAGs from eleven vertical profiles obtained by the Malaspina Expedition
Source: Sci Data. 2024 Feb 1;11:154. doi: 10.1038/s41597-024-02974-1 (PMC10834958; doi:10.1038/s41597-024-02974-1)
Supplement: Supplementary file 1 — Supplementary tables [file 41597_2024_2974_MOESM1_ESM.xlsx]

## Sheet: Suppl. Table Legend
Supplementary Table 1. Data availability
MPCode				Sample identifier in the form of MP[0-9]{4}
sample_alias				Sample barcode in the form of MH (Malaspina Hespérides) + consecutive sampling day in 3-digit form + sampling device (A: CTD, C: large water sampler) + sampling station Id in 3-digit form + DA/MG + nucleic acid sample Id in 4 digit form
study-accession				European Nucleotide Archive (ENA) study accession number
biosample_accession				ENA biosample accession number
experiment_accession				ENA experiment accession number(s)
run_accession				ENA run accession number(s)
Supplementary Table 2. Sample definition and metadata
MPCode				Sample identifier in the form of MP[0-9]{4}
sample_alias				Sample barcode in the form of MH + consecutive sampling day in 3-digit form + sampling device (A: CTD, C: large water sampler) + sampling station Id in 3-digit form + DA/MG + nucleic acid sample Id in 4 digit form
sample_label				Sample label built by concatenating the station Id, the depth (4 digits), and the size fraction described by the range between the smaller and larger pore size filters.
sampling_station				Sampling station Id (3 digit) preceded by MH (Malaspina Hespérides) and an underscore
sampling_day				Correlative day counted from the start of the expedition (3 digits)
sampling_time_start				Date and time (UTC) of the start of the sampling event: YYYYMMDDTHHMMZ
latitude				Latitude of the start of the sampling event in decimal degrees
longitude				Longitude of the start of the sampling event in decimal degrees
sampling_device				Sampling device description
biome				Biome or major habitat type from ENVO:00000428 in environmental ontology (https://bioportal.bioontology.org/ontologies/ENVO)
marine_region				Marine region according to www.marineregions.org
depth				Depth below surface
conductivity				Conductivity (S/m) from the on-board CTD sensors
salinity				Salinity (PSU) from the on-board CTD sensors
temperature				Temperature (°C) from the on-board CTD sensors
oxygen				Oxygen (v) from the on-board CTD sensors
oxygen_concentration				Oxygen concentration (ml/L) from the on-board CTD sensors
fluorescence				Fluorescence from the on-board CTD sensors
PAR_flat				Photosynthetically active radiation (PAR) measured with a flat sensor from the on-board CTD sensors
PAR_spherical				Photosynthetically active radiation (PAR) measured with a spherical sensor from the on-board CTD sensors
turbidity				Turbidity from the on-board CTD sensors
backscattering_coef				Backscattering coefficient from particles from the on-board CTD sensors
filtered_volume				Water volume filtered per replicate
lower_filter_size				Smaller filter pore size
higher_filter_size				Larger filter pore size
layer				Depth layer. Epipelagic for depths between 0 and 200m, mesopelagic for depths between 200 and 1000m and bathypelagic for depths under 1000m
special_layer				Special characteristics of the water sample origin recorded on board from the CTD profile: surface (SRF), deep chlorophyll maximum (DCM), deep scattering layer (DSL), bathypelagic no maximum depth (BATHY), maximum depth (DEEP), minimum of salinity (SMinZ), Maximum of salinity (SMaxZ), minimum of oxygen (OMinZ)
Supplementary Table 3. Sequencing descriptives
MPCode				Sample identifier in the form of MP[0-9]{4}
sample_alias				Sample barcode in the form of MH + consecutive sampling day in 3-digit form + sampling device (A: CTD, C: large water sampler) + sampling station Id in 3-digit form + DA/MG + nucleic acid sample Id in 4 digit form
Sample_Barcode				Unique internal Centre Nacional d'Anàlisi Genòmica (CNAG) identifier of the sample
NumofFLIs				Number of sequencing Flowcell Lane Index units for this sample (equivalent to the number of times the sample has been sequenced)
raw_million_read_pairs				Total million read-pairs that passed Illumina filter
raw_yield_Gb				Total yield in Gigabases from the read-pairs that passed Illumina filter
AvgPhiXErrR1				Average % mismatches between the spiked-in PhiX read 1 and the PhiX reference
AvgPhiXErrR2				Average % mismatches between the spiked-in PhiX read 2 and the PhiX reference
CNAG_batch				Sequencing batch at CNAG
clean_million_read_pairs				Total million read-pairs remaining after trimming and cleaning
clean_yield_Gb				Total yield in Gigabases from the read-pairs after trimming and cleaning
mean_clean_read_length				Mean read length after trimming and cleaning
min_clean_read_length				Minimum read length after trimming and cleaning
max_clean_read_length				Maximum read length after trimming and cleaning
Supplementary Table 4. Assembly and annotataion descriptives
MPCode				Sample identifier in the form of MP[0-9]{4}
assembly_accession				ENA analysis accession number for the primary assembly
n_contigs				Number of total assembled contigs
N50				N50 (base pairs; bp) of assembled contigs
mean_contig_length				Mean contig length (bp)
min_contig_length				Minimum contig length (bp)
max_contig_length				Maximum contig length (bp)
assembly_size				Sum of the length of all assembled contigs (bp)
n_contigs_gt_1000bp				Number of contigs larger than 1000 bp
N50_gt_1000bp				N50 (bp) of assembled contigs larger than 1000 bp
mean_contig_length_gt_1000bp				Mean contig length (bp) of assembled contigs larger than 1000 bp
assembly_size_gt_1000bp				Sum of the length of all assembled contigs larger than 1000 bp (bp)
n_CDS				Number of predicted coding DNA sequences (CDS) for prokaryotic contigs only
n_cog				Number of CDS annotated with clusters of orthologous groups (COGs) in prokka for prokaryotic contigs only
n_pfam				Number of CDS annotated with PFAM database for prokaryotic contigs only
n_kegg-ko				Number of CDS annotated with KEGG orthology (KO) database for prokaryotic contigs only
n_cazy				Number of CDS annotated as carbohydrate active enzymes in CAZy/dbCAN for prokaryotic contigs only
n_tmRNA				Number of genes annotated as transfer-messenger RNAs (tmRNA) for prokaryotic contigs only
n_tRNA				Number of genes annotated as transfer RNA (tRNA) for prokaryotic contigs only
n_rRNA				Number of genes annotated as ribisomal RNA (rRNA) for prokaryotic contigs only
n_repeat_region				Number of detected repeat regions associated with CRISPR-Cas systems for prokaryotic contigs only
n_not_annotated				Number of CDS with no annotation for prokaryotic contigs only
Supplementary Table 5. Malaspina-VP-MAGs Metagenome Assembled Genomes Descriptives
MAG				MAG Unique identifier
Quality				Quality = (Completeness – 3 * Contamination)
Completeness				CheckM Estimated Genome Completeness
Contamination				CheckM Estimated Genome Contamination
Strain.heterogeneity				CheckM Estimated Genome Heterogeneity
Domain				GTDB-tk Taxonomic Classification
Phylum				GTDB-tk Taxonomic Classification
Class				GTDB-tk Taxonomic Classification
Order				GTDB-tk Taxonomic Classification
Family				GTDB-tk Taxonomic Classification
Genus				GTDB-tk Taxonomic Classification
Species				GTDB-tk Taxonomic Classification
Contigs				Total Number of Contigs in MAG
Bases				Total Number of base pairs in MAG
Max				Maximum Contig Length in MAG
N50				N50 of Contigs in MAG

## Sheet: Suppl. Table S01
MPCode	sample_alias	study-accession	biosample_accession	experiment_accession	run_accession
MP0311	MH021C019001DA0311	PRJEB52452	ERS12744171	ERX9651758,ERX9651757,ERX9651666,ERX9651570	ERR10114618,ERR10114617,ERR10114526,ERR10114430
MP0313	MH021A019104DA0313	PRJEB52452	ERS12744166	ERX9651861,ERX9651860,ERX9651760,ERX9651759	ERR10114721,ERR10114720,ERR10114620,ERR10114619
MP0315	MH021A019110DA0315	PRJEB52452	ERS12744165	ERX9651973,ERX9651970,ERX9651966,ERX9651962	ERR10114833,ERR10114830,ERR10114826,ERR10114822
MP0317	MH021A019114DA0317	PRJEB52452	ERS12744169	ERX9651982,ERX9651981,ERX9651978,ERX9651975	ERR10114842,ERR10114841,ERR10114838,ERR10114835
MP0319	MH021A019118DA0319	PRJEB52452	ERS12744168	ERX9652057,ERX9652056,ERX9652054,ERX9651983	ERR10114911,ERR10114910,ERR10114908,ERR10114843
MP0321	MH021A019123DA0321	PRJEB52452	ERS12744167	ERX9652061,ERX9652060,ERX9652059,ERX9652058	ERR10114915,ERR10114914,ERR10114913,ERR10114912
MP0323	MH021A019209DA0323	PRJEB52452	ERS12744170	ERX9652087,ERX9652074,ERX9652072,ERX9652071	ERR10114941,ERR10114928,ERR10114926,ERR10114925
MP0528	MH039C030001DA0528	PRJEB52452	ERS12744179	ERX9652125,ERX9652124,ERX9652123,ERX9652114,ERX9652113,ERX9652111,ERX9652110,ERX9652109,ERX9652108	ERR10114969,ERR10114968,ERR10114967,ERR10114958,ERR10114957,ERR10114955,ERR10114954,ERR10114953,ERR10114952
MP0530	MH039A030101DA0530	PRJEB52452	ERS12744176	ERX9652133,ERX9652132,ERX9652131,ERX9652130,ERX9652126	ERR10114977,ERR10114976,ERR10114975,ERR10114974,ERR10114970
MP0532	MH039A030104DA0532	PRJEB52452	ERS12744175	ERX9652138,ERX9652137,ERX9652136,ERX9652135,ERX9652134	ERR10114982,ERR10114981,ERR10114980,ERR10114979,ERR10114978
MP0534	MH039A030109DA0534	PRJEB52452	ERS12744174	ERX9662358,ERX9658401,ERX9652141,ERX9652140,ERX9652139	ERR10125294,ERR10121337,ERR10114985,ERR10114984,ERR10114983
MP0536	MH039A030114DA0536	PRJEB52452	ERS12744178	ERX9658406,ERX9658405,ERX9658404,ERX9658403,ERX9658402	ERR10121342,ERR10121341,ERR10121340,ERR10121339,ERR10121338
MP0538	MH039A030118DA0538	PRJEB52452	ERS12744177	ERX9658411,ERX9658410,ERX9658409,ERX9658408,ERX9658407	ERR10121347,ERR10121346,ERR10121345,ERR10121344,ERR10121343
MP0540	MH039A030206DA0540	PRJEB52452	ERS12744180	ERX9658420,ERX9658419,ERX9658418,ERX9658417,ERX9658416,ERX9658415,ERX9658414,ERX9658413,ERX9658412	ERR10121356,ERR10121355,ERR10121354,ERR10121353,ERR10121352,ERR10121351,ERR10121350,ERR10121349,ERR10121348
MP0778	MH053C044001DA0778	PRJEB52452	ERS12744186	ERX9658428,ERX9658427,ERX9658426,ERX9658425,ERX9658424,ERX9658423,ERX9658422,ERX9658421	ERR10121364,ERR10121363,ERR10121362,ERR10121361,ERR10121360,ERR10121359,ERR10121358,ERR10121357
MP0780	MH053A044101DA0780	PRJEB52452	ERS12744183	ERX9658433,ERX9658432,ERX9658431,ERX9658430,ERX9658429	ERR10121369,ERR10121368,ERR10121367,ERR10121366,ERR10121365
MP0782	MH053A044105DA0782	PRJEB52452	ERS12744182	ERX9658438,ERX9658437,ERX9658436,ERX9658435,ERX9658434	ERR10121374,ERR10121373,ERR10121372,ERR10121371,ERR10121370
MP0784	MH053A044109DA0784	PRJEB52452	ERS12744181	ERX9658443,ERX9658442,ERX9658441,ERX9658440,ERX9658439	ERR10121379,ERR10121378,ERR10121377,ERR10121376,ERR10121375
MP0786	MH053A044113DA0786	PRJEB52452	ERS12744185	ERX9658452,ERX9658451,ERX9658450,ERX9658449,ERX9658448,ERX9658447,ERX9658446,ERX9658445,ERX9658444	ERR10121388,ERR10121387,ERR10121386,ERR10121385,ERR10121384,ERR10121383,ERR10121382,ERR10121381,ERR10121380
MP0788	MH053A044118DA0788	PRJEB52452	ERS12744184	ERX9658457,ERX9658456,ERX9658455,ERX9658454,ERX9658453	ERR10121393,ERR10121392,ERR10121391,ERR10121390,ERR10121389
MP0790	MH053A044206DA0790	PRJEB52452	ERS12744187	ERX9658466,ERX9658465,ERX9658464,ERX9658463,ERX9658462,ERX9658461,ERX9658460,ERX9658459,ERX9658458	ERR10121402,ERR10121401,ERR10121400,ERR10121399,ERR10121398,ERR10121397,ERR10121396,ERR10121395,ERR10121394
MP0878	MH065A049104DA0878	PRJEB52452	ERS12744190	ERX9658469,ERX9658468,ERX9658467	ERR10121405,ERR10121404,ERR10121403
MP0880	MH065A049108DA0880	PRJEB52452	ERS12744189	ERX9658474,ERX9658473,ERX9658472,ERX9658471,ERX9658470	ERR10121410,ERR10121409,ERR10121408,ERR10121407,ERR10121406
MP0882	MH065A049113DA0882	PRJEB52452	ERS12744188	ERX9660019,ERX9660018,ERX9660017,ERX9658479,ERX9658478,ERX9658477,ERX9658476,ERX9658475	ERR10122955,ERR10122954,ERR10122953,ERR10121415,ERR10121414,ERR10121413,ERR10121412,ERR10121411
MP0884	MH065A049118DA0884	PRJEB52452	ERS12744192	ERX9660024,ERX9660023,ERX9660022,ERX9660021,ERX9660020	ERR10122960,ERR10122959,ERR10122958,ERR10122957,ERR10122956
MP0886	MH065A049121DA0886	PRJEB52452	ERS12744191	ERX9660039,ERX9660028,ERX9660027,ERX9660026,ERX9660025	ERR10122975,ERR10122964,ERR10122963,ERR10122962,ERR10122961
MP0888	MH065A049208DA0888	PRJEB52452	ERS12744193	ERX9660068,ERX9660067,ERX9660066,ERX9660065,ERX9660064,ERX9660063,ERX9660062,ERX9660061,ERX9660060	ERR10123004,ERR10123003,ERR10123002,ERR10123001,ERR10123000,ERR10122999,ERR10122998,ERR10122997,ERR10122996
MP1154	MH083A063104DA1154	PRJEB52452	ERS12744195	ERX9660072,ERX9660071,ERX9660070,ERX9660069	ERR10123008,ERR10123007,ERR10123006,ERR10123005
MP1162	MH083A063108DA1162	PRJEB52452	ERS12744194	ERX9660077,ERX9660076,ERX9660075,ERX9660074,ERX9660073	ERR10123013,ERR10123012,ERR10123011,ERR10123010,ERR10123009
MP1164	MH083A063113DA1164	PRJEB52452	ERS12744198	ERX9660082,ERX9660081,ERX9660080,ERX9660079,ERX9660078	ERR10123018,ERR10123017,ERR10123016,ERR10123015,ERR10123014
MP1166	MH083A063121DA1166	PRJEB52452	ERS12744197	ERX9660188,ERX9660187,ERX9660186,ERX9660087,ERX9660086,ERX9660085,ERX9660084,ERX9660083	ERR10123124,ERR10123123,ERR10123122,ERR10123023,ERR10123022,ERR10123021,ERR10123020,ERR10123019
MP1174	MH083A063208DA1174	PRJEB52452	ERS12744200	ERX9660194,ERX9660193,ERX9660192,ERX9660191,ERX9660190,ERX9660189	ERR10123130,ERR10123129,ERR10123128,ERR10123127,ERR10123126,ERR10123125
MP1176	MH083C063001DA1176	PRJEB52452	ERS12744199	ERX9660199,ERX9660198,ERX9660197,ERX9660196,ERX9660195	ERR10123135,ERR10123134,ERR10123133,ERR10123132,ERR10123131
MP1178	MH083A063118DA1178	PRJEB52452	ERS12744196	ERX9660204,ERX9660203,ERX9660202,ERX9660201,ERX9660200	ERR10123140,ERR10123139,ERR10123138,ERR10123137,ERR10123136
MP1409	MH102A076102DA1409	PRJEB52452	ERS12744202	ERX9660208,ERX9660207,ERX9660206,ERX9660205	ERR10123144,ERR10123143,ERR10123142,ERR10123141
MP1411	MH102A076107DA1411	PRJEB52452	ERS12744201	ERX9660212,ERX9660211,ERX9660210,ERX9660209	ERR10123148,ERR10123147,ERR10123146,ERR10123145
MP1413	MH102A076114DA1413	PRJEB52452	ERS12744205	ERX9660216,ERX9660215,ERX9660214,ERX9660213	ERR10123152,ERR10123151,ERR10123150,ERR10123149
MP1415	MH102A076117DA1415	PRJEB52452	ERS12744204	ERX9660264,ERX9660263,ERX9660218,ERX9660217	ERR10123200,ERR10123199,ERR10123154,ERR10123153
MP1417	MH102A076121DA1417	PRJEB52452	ERS12744203	ERX9660268,ERX9660267,ERX9660266,ERX9660265	ERR10123204,ERR10123203,ERR10123202,ERR10123201
MP1419	MH102A076207DA1419	PRJEB52452	ERS12744206	ERX9660272,ERX9660271,ERX9660270,ERX9660269	ERR10123208,ERR10123207,ERR10123206,ERR10123205
MP1421	MH102C076001DA1421	PRJEB52452	ERS12744207	ERX9660275,ERX9660274,ERX9660273	ERR10123211,ERR10123210,ERR10123209
MP1517	MH127C083001DA1517	PRJEB52452	ERS12744213	ERX9660279,ERX9660278,ERX9660277,ERX9660276	ERR10123215,ERR10123214,ERR10123213,ERR10123212
MP1519	MH127A083102DA1519	PRJEB52452	ERS12744209	ERX9660283,ERX9660282,ERX9660281,ERX9660280	ERR10123219,ERR10123218,ERR10123217,ERR10123216
MP1521	MH127A083106DA1521	PRJEB52452	ERS12744208	ERX9660323,ERX9660322,ERX9660321,ERX9660320	ERR10123259,ERR10123258,ERR10123257,ERR10123256
MP1523	MH127A083112DA1523	PRJEB52452	ERS12744212	ERX9660327,ERX9660326,ERX9660325,ERX9660324	ERR10123263,ERR10123262,ERR10123261,ERR10123260
MP1525	MH127A083117DA1525	PRJEB52452	ERS12744211	ERX9660331,ERX9660330,ERX9660329,ERX9660328	ERR10123267,ERR10123266,ERR10123265,ERR10123264
MP1527	MH127A083121DA1527	PRJEB52452	ERS12744210	ERX9660335,ERX9660334,ERX9660333,ERX9660332	ERR10123271,ERR10123270,ERR10123269,ERR10123268
MP1529	MH127A083207DA1529	PRJEB52452	ERS12744214	ERX9660340,ERX9660339,ERX9660337,ERX9660336	ERR10123276,ERR10123275,ERR10123273,ERR10123272
MP1672	MH136C092001DA1672	PRJEB52452	ERS12744220	ERX9660345,ERX9660344,ERX9660342,ERX9660341	ERR10123281,ERR10123280,ERR10123278,ERR10123277
MP1674	MH136A092102DA1674	PRJEB52452	ERS12744216	ERX9660350,ERX9660349,ERX9660348,ERX9660347	ERR10123286,ERR10123285,ERR10123284,ERR10123283
MP1676	MH136A092107DA1676	PRJEB52452	ERS12744215	ERX9660354,ERX9660353,ERX9660352,ERX9660351	ERR10123290,ERR10123289,ERR10123288,ERR10123287
MP1678	MH136A092112DA1678	PRJEB52452	ERS12744219	ERX9660358,ERX9660357,ERX9660356,ERX9660355	ERR10123294,ERR10123293,ERR10123292,ERR10123291
MP1680	MH136A092115DA1680	PRJEB52452	ERS12744218	ERX9660364,ERX9660362,ERX9660361,ERX9660359	ERR10123300,ERR10123298,ERR10123297,ERR10123295
MP1682	MH136A092119DA1682	PRJEB52452	ERS12744217	ERX9660370,ERX9660369,ERX9660367,ERX9660365	ERR10123306,ERR10123305,ERR10123303,ERR10123301
MP1684	MH136A092207DA1684	PRJEB52452	ERS12744221	ERX9660374,ERX9660373,ERX9660372,ERX9660371	ERR10123310,ERR10123309,ERR10123308,ERR10123307
MP1845	MH150A101102DA1845	PRJEB52452	ERS12744223	ERX9660378,ERX9660377,ERX9660376,ERX9660375	ERR10123314,ERR10123313,ERR10123312,ERR10123311
MP1847	MH150A101107DA1847	PRJEB52452	ERS12744222	ERX9660382,ERX9660381,ERX9660380,ERX9660379	ERR10123318,ERR10123317,ERR10123316,ERR10123315
MP1849	MH150A101112DA1849	PRJEB52452	ERS12744226	ERX9660386,ERX9660385,ERX9660384,ERX9660383	ERR10123322,ERR10123321,ERR10123320,ERR10123319
MP1851	MH150A101116DA1851	PRJEB52452	ERS12744225	ERX9660392,ERX9660390,ERX9660389,ERX9660388	ERR10123328,ERR10123326,ERR10123325,ERR10123324
MP1853	MH150A101120DA1853	PRJEB52452	ERS12744224	ERX9660635,ERX9660634,ERX9660396,ERX9660395	ERR10123571,ERR10123570,ERR10123332,ERR10123331
MP1855	MH150A101209DA1855	PRJEB52452	ERS12744228	ERX9660639,ERX9660638,ERX9660637,ERX9660636	ERR10123575,ERR10123574,ERR10123573,ERR10123572
MP1857	MH150C101001DA1857	PRJEB52452	ERS12744227	ERX9660643,ERX9660642,ERX9660641,ERX9660640	ERR10123579,ERR10123578,ERR10123577,ERR10123576
MP2231	MH169A120102DA2231	PRJEB52452	ERS12744231	ERX9660655,ERX9660654,ERX9660653,ERX9660648	ERR10123591,ERR10123590,ERR10123589,ERR10123584
MP2233	MH169A120106DA2233	PRJEB52452	ERS12744230	ERX9660662,ERX9660661,ERX9660660,ERX9660657,ERX9660656	ERR10123598,ERR10123597,ERR10123596,ERR10123593,ERR10123592
MP2235	MH169A120111DA2235	PRJEB52452	ERS12744234	ERX9660792,ERX9660791,ERX9660693,ERX9660673	ERR10123728,ERR10123727,ERR10123629,ERR10123609
MP2237	MH169A120115DA2237	PRJEB52452	ERS12744233	ERX9660796,ERX9660795,ERX9660794,ERX9660793	ERR10123732,ERR10123731,ERR10123730,ERR10123729
MP2239	MH169A120120DA2239	PRJEB52452	ERS12744232	ERX9660825,ERX9660809,ERX9660798,ERX9660797	ERR10123761,ERR10123745,ERR10123734,ERR10123733
MP2241	MH169A120207DA2241	PRJEB52452	ERS12744236	ERX9660925,ERX9660922,ERX9660827,ERX9660826	ERR10123861,ERR10123858,ERR10123763,ERR10123762
MP2243	MH169C120001DA2243	PRJEB52452	ERS12744235	ERX9660929,ERX9660928,ERX9660927,ERX9660926	ERR10123865,ERR10123864,ERR10123863,ERR10123862
MP2809	MH203A141102DA2809	PRJEB52452	ERS12744240	ERX9662073,ERX9662072,ERX9662071,ERX9661302	ERR10125009,ERR10125008,ERR10125007,ERR10124238
MP2811	MH203A141105DA2811	PRJEB52452	ERS12744239	ERX9662077,ERX9662076,ERX9662075,ERX9662074	ERR10125013,ERR10125012,ERR10125011,ERR10125010
MP2813	MH203A141111DA2813	PRJEB52452	ERS12744241	ERX9662081,ERX9662080,ERX9662079,ERX9662078	ERR10125017,ERR10125016,ERR10125015,ERR10125014
MP2815	MH203A141115DA2815	PRJEB52452	ERS12744242	ERX9662085,ERX9662084,ERX9662083,ERX9662082	ERR10125021,ERR10125020,ERR10125019,ERR10125018
MP2817	MH203A141120DA2817	PRJEB52452	ERS12744245	ERX9662089,ERX9662088,ERX9662087,ERX9662086	ERR10125025,ERR10125024,ERR10125023,ERR10125022
MP2819	MH203A141208DA2819	PRJEB52452	ERS12744244	ERX9662094,ERX9662093,ERX9662092,ERX9662091	ERR10125030,ERR10125029,ERR10125028,ERR10125027
MP2821	MH203C141001DA2821	PRJEB52452	ERS12744243	ERX9662098,ERX9662097,ERX9662096,ERX9662095	ERR10125034,ERR10125033,ERR10125032,ERR10125031

## Sheet: Suppl. Table S02
MPCode	sample_alias	sample_label	sampling_station	sampling_day	sampling_time_start	latitude	longitude	sampling_device	biome	marine_region	depth	conductivity	salinity	temperature	oxygen	oxygen_concentration	fluorescence	PAR_flat	PAR_spherical	turbidity	backscattering_coef	filtered_volume	lower_filter_size	higher_filter_size	layer
MP0311	MH021C019001DA0311	MH_019_0003_0.22-3	MH_019	day_021	20110104Z	-7.21376	-29.3387	water-sampler-(large-bottle)	Trades Biome	[SAO] South Atlantic Ocean (MRGID:1914)	3	5.7353	36.478	27.109	2.7484	4.3259	0.02566	340.14	1398.4	0.044	0.2462	6	0.22	3	epipelagic
MP0313	MH021A019104DA0313	MH_019_4000_0.22-3	MH_019	day_021	20110104T0603Z	-7.28337	-29.3225	profile-rosette-ctd-water-sampler-(Niskin)	Trades Biome	[SAO] South Atlantic Ocean (MRGID:1914)	4000	3.2235	34.852	1.9557	1.5257	5.3994	0.020575	1e-12	183	-9.99e-29	0.1989	6	0.22	3	bathypelagic
MP0315	MH021A019110DA0315	MH_019_1600_0.22-3	MH_019	day_021	20110104T0603Z	-7.28337	-29.3225	profile-rosette-ctd-water-sampler-(Niskin)	Trades Biome	[SAO] South Atlantic Ocean (MRGID:1914)	1600	3.3354	34.962	4.1465	1.8817	5.045	0.020683	1e-12	1427.9	0.023	0.2056	6	0.22	3	bathypelagic
MP0317	MH021A019114DA0317	MH_019_0800_0.22-3	MH_019	day_021	20110104T0603Z	-7.28337	-29.3225	profile-rosette-ctd-water-sampler-(Niskin)	Trades Biome	[SAO] South Atlantic Ocean (MRGID:1914)	800	3.3063	34.459	4.6845	1.5616	3.4388	0.021342	1e-12	1862.6	-9.99e-29	0.2091	6	0.22	3	mesopelagic
MP0319	MH021A019118DA0319	MH_019_0400_0.22-3	MH_019	day_021	20110104T0603Z	-7.28337	-29.3225	profile-rosette-ctd-water-sampler-(Niskin)	Trades Biome	[SAO] South Atlantic Ocean (MRGID:1914)	400	3.6773	34.775	8.636	1.079	1.6056	0.023564	1e-12	2159	0.028	0.217	6	0.22	3	mesopelagic
MP0321	MH021A019123DA0321	MH_019_0075_0.22-3	MH_019	day_021	20110104T0603Z	-7.28337	-29.3225	profile-rosette-ctd-water-sampler-(Niskin)	Trades Biome	[SAO] South Atlantic Ocean (MRGID:1914)	75	5.6991	36.593	26.603	2.7535	4.4027	0.062447	28.075	1999.9	0.049	0.2486	6	0.22	3	epipelagic
MP0323	MH021A019209DA0323	MH_019_0120_0.22-3	MH_019	day_021	20110104T1154Z	-7.20872	-29.3497	profile-rosette-ctd-water-sampler-(Niskin)	Trades Biome	[SAO] South Atlantic Ocean (MRGID:1914)	120	5.1628	36.497	21.734	2.3102	3.8775	0.17873	2.9611	1791.2	0.048	0.2474	6	0.22	3	DCM
MP0528	MH039C030001DA0528	MH_030_0003_0.22-3	MH_030	day_039	20110122T0910Z	-25.8435	-27.5827	water-sampler-(large-bottle)	Trades Biome	[SAO] South Atlantic Ocean (MRGID:1914)	3	5.5295	36.501	25.191	2.7642	4.491	0.032179	142.26	638.73	0.064	0.2119	6	0.22	3	epipelagic
MP0530	MH039A030101DA0530	MH_030_4000_0.22-3	MH_030	day_039	20110122T0606Z	-25.8683	-27.5677	profile-rosette-ctd-water-sampler-(Niskin)	Trades Biome	[SAO] South Atlantic Ocean (MRGID:1914)	4000	3.192	34.812	1.6309	1.4681	5.139	0.021708	1e-12	132.57	0.018	0.151	6	0.22	3	bathypelagic
MP0532	MH039A030104DA0532	MH_030_3300_0.22-3	MH_030	day_039	20110122T0606Z	-25.8683	-27.5677	profile-rosette-ctd-water-sampler-(Niskin)	Trades Biome	[SAO] South Atlantic Ocean (MRGID:1914)	3300	3.2531	34.904	2.528	1.6436	5.4303	0.020906	1e-12	179.29	0.016	0.1549	6	0.22	3	bathypelagic
MP0534	MH039A030109DA0534	MH_030_2400_0.22-3	MH_030	day_039	20110122T0606Z	-25.8683	-27.5677	profile-rosette-ctd-water-sampler-(Niskin)	Trades Biome	[SAO] South Atlantic Ocean (MRGID:1914)	2400	3.2604	34.925	2.9763	1.7802	5.3406	-9.99e-29	1e-12	355.92	-9.99e-29	0.1567	6	0.22	3	bathypelagic
MP0536	MH039A030114DA0536	MH_030_0850_0.22-3	MH_030	day_039	20110122T0606Z	-25.8683	-27.5677	profile-rosette-ctd-water-sampler-(Niskin)	Trades Biome	[SAO] South Atlantic Ocean (MRGID:1914)	850	3.2854	34.352	4.5291	1.8329	4.3925	0.020022	1e-12	1800.6	0.019	0.1612	6	0.22	3	mesopelagic
MP0538	MH039A030118DA0538	MH_030_0550_0.22-3	MH_030	day_039	20110122T0606Z	-25.8683	-27.5677	profile-rosette-ctd-water-sampler-(Niskin)	Trades Biome	[SAO] South Atlantic Ocean (MRGID:1914)	550	3.7428	34.721	9.3245	2.0075	4.2899	0.018648	1e-12	2543.5	0.021	-9.99e-29	6	0.22	3	mesopelagic
MP0540	MH039A030206DA0540	MH_030_0130_0.22-3	MH_030	day_039	20110122T1135Z	-25.8643	-27.6011	profile-rosette-ctd-water-sampler-(Niskin)	Trades Biome	[SAO] South Atlantic Ocean (MRGID:1914)	130	4.8692	36.207	19.279	2.6528	4.802	0.11321	1.9387	2609.2	0.032	0.1881	6	0.22	3	DCM
MP0778	MH053C044001DA0778	MH_044_0003_0.22-3	MH_044	day_053	20110205T0620Z	-33.2531	15.3744	water-sampler-(large-bottle)	Coastal Biome	[SAO] South Atlantic Ocean (MRGID:1914)	3	4.9278	35.555	20.661	2.7583	4.8508	0.033786	673.41	2246	0.069	0.3669	6	0.22	3	epipelagic
MP0780	MH053A044101DA0780	MH_044_3200_0.22-3	MH_044	day_053	20110205T0411Z	-33.2334	15.3398	profile-rosette-ctd-water-sampler-(Niskin)	Coastal Biome	[SAO] South Atlantic Ocean (MRGID:1914)	3200	3.2307	34.854	2.3616	1.5537	4.9447	0.020845	1e-12	385.98	0.018	-9.99e-29	6	0.22	3	bathypelagic
MP0782	MH053A044105DA0782	MH_044_2600_0.22-3	MH_044	day_053	20110205T0411Z	-33.2334	15.3398	profile-rosette-ctd-water-sampler-(Niskin)	Coastal Biome	[SAO] South Atlantic Ocean (MRGID:1914)	2600	3.227	34.857	2.5741	1.6356	4.9113	0.020764	1e-12	271.59	0.02	-9.99e-29	6	0.22	3	bathypelagic
MP0784	MH053A044109DA0784	MH_044_1200_0.22-3	MH_044	day_053	20110205T0411Z	-33.2334	15.3398	profile-rosette-ctd-water-sampler-(Niskin)	Coastal Biome	[SAO] South Atlantic Ocean (MRGID:1914)	1200	3.1874	34.592	3.0186	1.5567	3.7599	0.021534	1e-12	836.58	-9.99e-29	-9.99e-29	6	0.22	3	bathypelagic
MP0786	MH053A044113DA0786	MH_044_0725_0.22-3	MH_044	day_053	20110205T0411Z	-33.2334	15.3398	profile-rosette-ctd-water-sampler-(Niskin)	Coastal Biome	[SAO] South Atlantic Ocean (MRGID:1914)	725	3.2814	34.37	4.5261	1.8464	4.3748	0.020064	1e-12	1423.9	-9.99e-29	0.2755	6	0.22	3	mesopelagic
MP0788	MH053A044118DA0788	MH_044_0350_0.22-3	MH_044	day_053	20110205T0411Z	-33.2334	15.3398	profile-rosette-ctd-water-sampler-(Niskin)	Coastal Biome	[SAO] South Atlantic Ocean (MRGID:1914)	350	3.7422	34.721	9.4114	2.1327	4.5013	0.018607	1e-12	1444.5	0.03	0.281	6	0.22	3	mesopelagic
MP0790	MH053A044206DA0790	MH_044_0056_0.22-3	MH_044	day_053	20110205T0835Z	-33.2718	15.3932	profile-rosette-ctd-water-sampler-(Niskin)	Coastal Biome	[SAO] South Atlantic Ocean (MRGID:1914)	56	4.6853	35.532	18.303	2.671	4.9003	0.27728	17.961	2240	0.084	0.4038	6	0.22	3	DCM
MP0878	MH065A049104DA0878	MH_049_4000_0.22-3	MH_049	day_065	20110217T0158Z	-33.9074	37.0424	profile-rosette-ctd-water-sampler-(Niskin)	Trades Biome	[IO] Indian Ocean (MRGID:1904)	4000	3.1411	34.737	1.1138	1.3684	4.6666	0.020958	1e-12	1135.9	0.021	-9.99e-29	6	0.22	3	bathypelagic
MP0880	MH065A049108DA0880	MH_049_3000_0.22-3	MH_049	day_065	20110217T0158Z	-33.9074	37.0424	profile-rosette-ctd-water-sampler-(Niskin)	Trades Biome	[IO] Indian Ocean (MRGID:1904)	3000	3.2114	34.808	2.269	not provided	not provided	not provided	1e-12	1582.3	0.018	1.3603	6	0.22	3	bathypelagic
MP0882	MH065A049113DA0882	MH_049_1200_0.22-3	MH_049	day_065	20110217T0158Z	-33.9074	37.0424	profile-rosette-ctd-water-sampler-(Niskin)	Trades Biome	[IO] Indian Ocean (MRGID:1904)	1200	3.3759	34.425	5.3051	1.7341	4.1762	0.019845	1e-12	646.38	0.019	1.8171	6	0.22	3	bathypelagic
MP0884	MH065A049118DA0884	MH_049_0800_0.22-3	MH_049	day_065	20110217T0158Z	-33.9074	37.0424	profile-rosette-ctd-water-sampler-(Niskin)	Trades Biome	[IO] Indian Ocean (MRGID:1904)	800	3.8343	34.817	10.084	2.1099	4.6542	0.017774	1e-12	771.07	0.021	2.0435	6	0.22	3	mesopelagic
MP0886	MH065A049121DA0886	MH_049_0450_0.22-3	MH_049	day_065	20110217T0158Z	-33.9074	37.0424	profile-rosette-ctd-water-sampler-(Niskin)	Trades Biome	[IO] Indian Ocean (MRGID:1904)	450	4.1994	35.285	13.543	2.2667	4.5552	0.017233	1e-12	1227.5	-9.99e-29	2.1668	6	0.22	3	mesopelagic
MP0888	MH065A049208DA0888	MH_049_0085_0.22-3	MH_049	day_065	20110217T0722Z	-33.8679	36.9809	profile-rosette-ctd-water-sampler-(Niskin)	Trades Biome	[IO] Indian Ocean (MRGID:1904)	85	4.7864	35.573	19.231	2.5821	4.6372	0.20786	3.234	1029.6	0.052	2.335	6	0.22	3	DCM
MP1154	MH083A063104DA1154	MH_063_2600_0.22-3	MH_063	day_083	20110306T2304Z	-29.5908	96.3913	profile-rosette-ctd-water-sampler-(Niskin)	Trades Biome	[IO] Indian Ocean (MRGID:1904)	2600	3.1479	34.729	1.7895	1.3695	3.8265	0.020839	1e-12	74.858	0.017	20.325	6	0.22	3	bathypelagic
MP1162	MH083A063108DA1162	MH_063_1800_0.22-3	MH_063	day_083	20110306T2304Z	-29.5908	96.3913	profile-rosette-ctd-water-sampler-(Niskin)	Trades Biome	[IO] Indian Ocean (MRGID:1904)	1800	3.1906	34.675	2.6931	1.3579	3.3142	-9.99e-29	1e-12	138.29	0.019	-9.99e-29	6	0.22	3	bathypelagic
MP1164	MH083A063113DA1164	MH_063_0950_0.22-3	MH_063	day_083	20110306T2304Z	-29.5908	96.3913	profile-rosette-ctd-water-sampler-(Niskin)	Trades Biome	[IO] Indian Ocean (MRGID:1904)	950	3.333	34.374	4.9938	1.7778	4.2212	0.019536	1e-12	256.64	0.018	20.24	6	0.22	3	mesopelagic
MP1166	MH083A063121DA1166	MH_063_0650_0.22-3	MH_063	day_083	20110306T2304Z	-29.5908	96.3913	profile-rosette-ctd-water-sampler-(Niskin)	Trades Biome	[IO] Indian Ocean (MRGID:1904)	650	3.7318	34.668	9.214	2.2327	5.0141	0.017126	1e-12	-9.99e-29	0.02	20.155	6	0.22	3	mesopelagic
MP1174	MH083A063208DA1174	MH_063_0114_0.22-3	MH_063	day_083	20110307T0304Z	-29.574	96.4076	profile-rosette-ctd-water-sampler-(Niskin)	Trades Biome	[IO] Indian Ocean (MRGID:1904)	114	4.4724	35.684	16.003	2.6501	5.0726	0.17332	1.7038	388.11	0.039	20.005	6	0.22	3	DCM
MP1176	MH083C063001DA1176	MH_063_0003_0.22-3	MH_063	day_083	20110307T0055Z	-29.5824	96.3946	water-sampler-(large-bottle)	Trades Biome	[IO] Indian Ocean (MRGID:1904)	3	5.0686	35.785	21.738	2.7043	4.6425	0.031687	131.8	406.41	0.03	19.992	6	0.22	3	epipelagic
MP1178	MH083A063118DA1178	MH_063_0420_0.22-3	MH_063	day_083	20110306T2304Z	-29.5908	96.3913	profile-rosette-ctd-water-sampler-(Niskin)	Trades Biome	[IO] Indian Ocean (MRGID:1904)	420	3.8927	34.889	10.8	2.4162	5.2105	0.016698	1e-12	334.37	0.021	20.155	6	0.22	3	mesopelagic
MP1409	MH102A076102DA1409	MH_076_3300_0.22-3	MH_076	day_102	20110325T1629Z	-40.5505	142.497	profile-rosette-ctd-water-sampler-(Niskin)	Westerlies Biome	[SAO] South Atlantic Ocean (MRGID:1914)	3300	3.1469	34.73	1.4743	1.3432	4.09	0.020764	1e-12	4.1281	-9.99e-29	22.966	12	0.22	3	bathypelagic
MP1411	MH102A076107DA1411	MH_076_2800_0.22-3	MH_076	day_102	20110325T1629Z	-40.5505	142.497	profile-rosette-ctd-water-sampler-(Niskin)	Westerlies Biome	[SAO] South Atlantic Ocean (MRGID:1914)	2800	3.1534	34.734	1.7599	1.3657	3.904	0.020649	1e-12	4.1281	0.02	22.922	12	0.22	3	bathypelagic
MP1413	MH102A076114DA1413	MH_076_0865_0.22-3	MH_076	day_102	20110325T1629Z	-40.5505	142.497	profile-rosette-ctd-water-sampler-(Niskin)	Westerlies Biome	[SAO] South Atlantic Ocean (MRGID:1914)	865	3.3516	34.395	5.2223	1.7802	4.1569	0.019342	1e-12	4.1281	0.02	22.921	6	0.22	3	mesopelagic
MP1415	MH102A076117DA1415	MH_076_0550_0.22-3	MH_076	day_102	20110325T1629Z	-40.5505	142.497	profile-rosette-ctd-water-sampler-(Niskin)	Westerlies Biome	[SAO] South Atlantic Ocean (MRGID:1914)	550	3.6676	34.59	8.6505	2.1736	4.8526	0.017585	1e-12	4.1281	0.024	22.921	6	0.22	3	mesopelagic
MP1417	MH102A076121DA1417	MH_076_0275_0.22-3	MH_076	day_102	20110325T1629Z	-40.5505	142.497	profile-rosette-ctd-water-sampler-(Niskin)	Westerlies Biome	[SAO] South Atlantic Ocean (MRGID:1914)	275	3.8965	34.946	10.847	2.4927	5.3181	0.017058	1e-12	4.1281	0.023	22.921	6	0.22	3	mesopelagic
MP1419	MH102A076207DA1419	MH_076_0070_0.22-3	MH_076	day_102	20110325T2121Z	-40.5291	142.505	profile-rosette-ctd-water-sampler-(Niskin)	Westerlies Biome	[SAO] South Atlantic Ocean (MRGID:1914)	70	4.1522	35.106	13.427	2.6009	5.1924	0.077788	1e-12	4.1281	0.035	22.921	6	0.22	3	DCM
MP1421	MH102C076001DA1421	MH_076_0003_0.22-3	MH_076	day_102	20110326T1925Z	-39.2669	146.585	water-sampler-(large-bottle)	Westerlies Biome	[SAO] South Atlantic Ocean (MRGID:1914)	3	4.3647	34.99	15.749	2.7236	5.2255	0.19654	0.94191	4.1281	0.066	-9.99e-29	6	0.22	3	epipelagic
MP1517	MH127C083001DA1517	MH_083_0003_0.22-3	MH_083	day_127	20110420T1720Z	-23.364	-178.219	water-sampler-(large-bottle)	Westerlies Biome	[SPO] South Pacific Ocean (MRGID:1910)	3	5.521	35.277	26.67	2.6635	4.2173	0.039574	1.8581	8.2562	0.037	-0.0118	6	0.22	3	epipelagic
MP1519	MH127A083102DA1519	MH_083_2500_0.22-3	MH_083	day_127	20110420T1533Z	-23.3772	-178.211	profile-rosette-ctd-water-sampler-(Niskin)	Westerlies Biome	[SPO] South Pacific Ocean (MRGID:1910)	2500	3.1878	34.621	2.3938	1.2324	3.1153	0.020759	1e-12	4.1281	0.018	-9.99e-29	6	0.22	3	bathypelagic
MP1521	MH127A083106DA1521	MH_083_2000_0.22-3	MH_083	day_127	20110420T1533Z	-23.3772	-178.211	profile-rosette-ctd-water-sampler-(Niskin)	Westerlies Biome	[SPO] South Pacific Ocean (MRGID:1910)	2000	3.172	34.611	2.4481	1.29	3.1485	0.021338	1e-12	4.1281	-9.99e-29	-0.0547	6	0.22	3	bathypelagic
MP1523	MH127A083112DA1523	MH_083_0750_0.22-3	MH_083	day_127	20110420T1533Z	-23.3772	-178.211	profile-rosette-ctd-water-sampler-(Niskin)	Westerlies Biome	[SPO] South Pacific Ocean (MRGID:1910)	750	3.4543	34.369	6.4471	1.9467	4.5134	0.018656	1e-12	4.1281	0.019	-9.99e-29	6	0.22	3	mesopelagic
MP1525	MH127A083117DA1525	MH_083_0350_0.22-3	MH_083	day_127	20110420T1533Z	-23.3772	-178.211	profile-rosette-ctd-water-sampler-(Niskin)	Westerlies Biome	[SPO] South Pacific Ocean (MRGID:1910)	350	4.5259	35.414	16.734	2.1791	4.0321	0.017094	1e-12	4.1281	-9.99e-29	-0.0461	6	0.22	3	mesopelagic
MP1527	MH127A083121DA1527	MH_083_0200_0.22-3	MH_083	day_127	20110420T1533Z	-23.3772	-178.211	profile-rosette-ctd-water-sampler-(Niskin)	Westerlies Biome	[SPO] South Pacific Ocean (MRGID:1910)	200	4.9664	35.632	20.859	2.2593	3.8447	0.021086	1e-12	4.1281	0.022	-9.99e-29	6	0.22	3	mesopelagic
MP1529	MH127A083207DA1529	MH_083_0110_0.22-3	MH_083	day_127	20110420T1942Z	-23.3492	-178.238	profile-rosette-ctd-water-sampler-(Niskin)	Westerlies Biome	[SPO] South Pacific Ocean (MRGID:1910)	110	5.2591	35.694	23.62	2.5409	4.227	0.089492	1e-12	6.1921	0.03	-0.0211	6	0.22	3	DCM
MP1672	MH136C092001DA1672	MH_092_0003_0.22-3	MH_092	day_136	20110429T1706Z	-3.41046	-169.463	water-sampler-(large-bottle)	Trades Biome	[SPO] South Pacific Ocean (MRGID:1910)	3	5.6924	35.388	28.132	2.7147	4.2151	0.11663	135.79	365.21	0.037	0.0712	6	0.22	3	epipelagic
MP1674	MH136A092102DA1674	MH_092_4000_0.22-3	MH_092	day_136	20110429T1423Z	-3.41053	-169.463	profile-rosette-ctd-water-sampler-(Niskin)	Trades Biome	[SPO] South Pacific Ocean (MRGID:1910)	4000	3.1627	34.696	1.4013	1.1739	3.5714	0.021223	1e-12	4.0869	0.013	0.0074	6	0.22	3	bathypelagic
MP1676	MH136A092107DA1676	MH_092_1500_0.22-3	MH_092	day_136	20110429T1423Z	-3.41053	-169.463	profile-rosette-ctd-water-sampler-(Niskin)	Trades Biome	[SPO] South Pacific Ocean (MRGID:1910)	1500	3.199	34.603	2.997	1.1172	2.2494	0.023686	1e-12	30.933	0.015	0.0099	6	0.22	3	bathypelagic
MP1678	MH136A092112DA1678	MH_092_0650_0.22-3	MH_092	day_136	20110429T1423Z	-3.41053	-169.463	profile-rosette-ctd-water-sampler-(Niskin)	Trades Biome	[SPO] South Pacific Ocean (MRGID:1910)	650	3.4915	34.562	6.7133	1.0768	1.7184	0.023629	1e-12	366.94	0.018	0.0142	6	0.22	3	mesopelagic
MP1680	MH136A092115DA1680	MH_092_0580_0.22-3	MH_092	day_136	20110429T1423Z	-3.41053	-169.463	profile-rosette-ctd-water-sampler-(Niskin)	Trades Biome	[SPO] South Pacific Ocean (MRGID:1910)	580	3.5559	34.593	7.4209	1.0146	1.4822	0.023928	1e-12	421.25	0.019	0.0155	6	0.22	3	mesopelagic
MP1682	MH136A092119DA1682	MH_092_0450_0.22-3	MH_092	day_136	20110429T1423Z	-3.41053	-169.463	profile-rosette-ctd-water-sampler-(Niskin)	Trades Biome	[SPO] South Pacific Ocean (MRGID:1910)	450	3.6518	34.645	8.4702	1.0945	1.6692	0.023199	1e-12	636.87	0.018	0.0165	6	0.22	3	mesopelagic
MP1684	MH136A092207DA1684	MH_092_0065_0.22-3	MH_092	day_136	20110429T1943Z	-3.39818	-169.463	profile-rosette-ctd-water-sampler-(Niskin)	Trades Biome	[SPO] South Pacific Ocean (MRGID:1910)	65	5.6887	35.418	28.034	2.6962	4.2207	0.1678	3.5444	1010.1	0.04	0.0665	6	0.22	3	DCM
MP1845	MH150A101102DA1845	MH_101_4000_0.22-3	MH_101	day_150	20110514T1447Z	21.8901	-155.664	profile-rosette-ctd-water-sampler-(Niskin)	Trades Biome	[NPO] North Pacific Ocean (MRGID:1908)	4000	3.1678	34.689	1.4682	1.0985	3.1553	0.021751	1e-12	96.882	0.014	0.2536	6	0.22	3	bathypelagic
MP1847	MH150A101107DA1847	MH_101_2000_0.22-3	MH_101	day_150	20110514T1447Z	21.8901	-155.664	profile-rosette-ctd-water-sampler-(Niskin)	Trades Biome	[NPO] North Pacific Ocean (MRGID:1908)	2000	3.151	34.623	2.1957	0.982	1.8999	0.023431	1e-12	444.07	0.015	0.2559	6	0.22	3	bathypelagic
MP1849	MH150A101112DA1849	MH_101_0730_0.22-3	MH_101	day_150	20110514T1447Z	21.8901	-155.664	profile-rosette-ctd-water-sampler-(Niskin)	Trades Biome	[NPO] North Pacific Ocean (MRGID:1908)	730	3.3258	34.322	5.0699	0.7255	0.66545	0.024952	1e-12	895.8	0.018	0.2609	6	0.22	3	mesopelagic
MP1851	MH150A101116DA1851	MH_101_0500_0.22-3	MH_101	day_150	20110514T1447Z	21.8901	-155.664	profile-rosette-ctd-water-sampler-(Niskin)	Trades Biome	[NPO] North Pacific Ocean (MRGID:1908)	500	3.4772	34.089	7.1033	1.2001	2.0519	0.023564	1e-12	1912	-9.99e-29	-9.99e-29	6	0.22	3	mesopelagic
MP1853	MH150A101120DA1853	MH_101_0320_0.22-3	MH_101	day_150	20110514T1447Z	21.8901	-155.664	profile-rosette-ctd-water-sampler-(Niskin)	Trades Biome	[NPO] North Pacific Ocean (MRGID:1908)	320	4.0128	34.223	12.83	1.7489	3.2155	0.022516	1e-12	1200.7	0.019	0.264	6	0.22	3	mesopelagic
MP1855	MH150A101209DA1855	MH_101_0125_0.22-3	MH_101	day_150	20110514T2027Z	21.8959	-155.664	profile-rosette-ctd-water-sampler-(Niskin)	Trades Biome	[NPO] North Pacific Ocean (MRGID:1908)	125	5.183	35.231	23.464	2.6935	4.5731	0.082529	5.8922	1335.8	0.031	0.2932	6	0.22	3	DCM
MP1857	MH150C101001DA1857	MH_101_0003_0.22-3	MH_101	day_150	20110514T1700Z	21.891	-155.664	water-sampler-(large-bottle)	Trades Biome	[NPO] North Pacific Ocean (MRGID:1908)	3	5.2382	34.756	24.651	2.7239	4.4962	0.020456	858.3	1520.7	0.057	0.3015	6	0.22	3	epipelagic
MP2231	MH169A120102DA2231	MH_120_2800_0.22-3	MH_120	day_169	20110602T1102Z	10.7587	-102.443	profile-rosette-ctd-water-sampler-(Niskin)	Trades Biome	[NPO] North Pacific Ocean (MRGID:1908)	2800	3.1559	34.674	1.8459	1.0227	2.321	-9.99e-29	1e-12	10.32	0.016	0.2022	6	0.22	3	bathypelagic
MP2233	MH169A120106DA2233	MH_120_2000_0.22-3	MH_120	day_169	20110602T1102Z	10.7587	-102.443	profile-rosette-ctd-water-sampler-(Niskin)	Trades Biome	[NPO] North Pacific Ocean (MRGID:1908)	2000	3.1592	34.65	2.2649	0.972	1.8557	-9.99e-29	1e-12	70.177	0.017	0.2059	6	0.22	3	bathypelagic
MP2235	MH169A120111DA2235	MH_120_0780_0.22-3	MH_120	day_169	20110602T1102Z	10.7587	-102.443	profile-rosette-ctd-water-sampler-(Niskin)	Trades Biome	[NPO] North Pacific Ocean (MRGID:1908)	780	3.4092	34.562	5.7417	0.5504	0.09606	0.017482	1e-12	277.12	-9.99e-29	0.2153	6	0.22	3	mesopelagic
MP2237	MH169A120115DA2237	MH_120_0600_0.22-3	MH_120	day_169	20110602T1102Z	10.7587	-102.443	profile-rosette-ctd-water-sampler-(Niskin)	Trades Biome	[NPO] North Pacific Ocean (MRGID:1908)	600	3.5252	34.577	7.0913	0.5274	0.02245	0.018103	1e-12	518.09	0.021	0.2166	6	0.22	3	mesopelagic
MP2239	MH169A120120DA2239	MH_120_0280_0.22-3	MH_120	day_169	20110602T1102Z	10.7587	-102.443	profile-rosette-ctd-water-sampler-(Niskin)	Trades Biome	[NPO] North Pacific Ocean (MRGID:1908)	280	3.9025	34.745	11.12	0.5649	0.11763	-9.99e-29	1e-12	1150.7	0.02	0.2161	6	0.22	3	mesopelagic
MP2241	MH169A120207DA2241	MH_120_0037_0.22-3	MH_120	day_169	20110602T1516Z	10.7597	-102.454	profile-rosette-ctd-water-sampler-(Niskin)	Trades Biome	[NPO] North Pacific Ocean (MRGID:1908)	37	5.2932	34.022	26.14	2.2291	3.3975	0.78542	10.714	1242.5	0.038	0.2628	6	0.22	3	DCM
MP2243	MH169C120001DA2243	MH_120_0003_0.22-3	MH_120	day_169	20110602T1305Z	10.7567	-102.448	water-sampler-(large-bottle)	Trades Biome	[NPO] North Pacific Ocean (MRGID:1908)	3	5.5337	33.462	29.28	2.7122	4.1771	0.15192	72.272	1243.3	0.05	0.2596	6	0.22	3	epipelagic
MP2809	MH203A141102DA2809	MH_141_4000_0.22-3	MH_141	day_203	20110705T0513Z	26.911	-32.8366	profile-rosette-ctd-water-sampler-(Niskin)	Westerlies Biome	[NAO] North Atlantic Ocean (MRGID:1912)	4000	3.2703	34.905	2.4379	1.506	5.224	0.0073533	1e-12	4.1281	0.012	0.2341	6	0.22	3	bathypelagic
MP2811	MH203A141105DA2811	MH_141_2500_0.22-3	MH_141	day_203	20110705T0513Z	26.911	-32.8366	profile-rosette-ctd-water-sampler-(Niskin)	Westerlies Biome	[NAO] North Atlantic Ocean (MRGID:1912)	2500	3.2875	34.987	3.1801	1.7477	5.2504	0.0066889	1e-12	24.768	0.012	0.2358	6	0.22	3	bathypelagic
MP2813	MH203A141111DA2813	MH_141_1000_0.22-3	MH_141	day_203	20110705T0513Z	26.911	-32.8366	profile-rosette-ctd-water-sampler-(Niskin)	Westerlies Biome	[NAO] North Atlantic Ocean (MRGID:1912)	1000	3.6536	35.247	7.6259	1.657	3.5897	0.0069188	1e-12	-9.99e-29	0.017	0.242	6	0.22	3	bathypelagic
MP2815	MH203A141115DA2815	MH_141_0900_0.22-3	MH_141	day_203	20110705T0513Z	26.911	-32.8366	profile-rosette-ctd-water-sampler-(Niskin)	Westerlies Biome	[NAO] North Atlantic Ocean (MRGID:1912)	900	3.7247	35.274	8.4032	1.6128	3.3492	0.0069187	1e-12	167.18	0.018	-9.99e-29	6	0.22	3	mesopelagic
MP2817	MH203A141120DA2817	MH_141_0430_0.22-3	MH_141	day_203	20110705Z	26.9219	-32.9038	profile-rosette-ctd-water-sampler-(Niskin)	Westerlies Biome	[NAO] North Atlantic Ocean (MRGID:1912)	430	4.3707	35.989	14.517	2.0844	3.975	0.0051202	1e-12	162.77	0.019	0.2488	6	0.22	3	mesopelagic
MP2819	MH203A141208DA2819	MH_141_0150_0.22-3	MH_141	day_203	20110705Z	26.9219	-32.9038	profile-rosette-ctd-water-sampler-(Niskin)	Westerlies Biome	[NAO] North Atlantic Ocean (MRGID:1912)	150	5.0456	36.989	20.051	2.6072	4.6194	0.44562	0.18761	154.8	0.031	0.2767	6	0.22	3	DCM
MP2821	MH203C141001DA2821	MH_141_0003_0.22-3	MH_141	day_203	20110705T0800Z	26.9175	-32.8865	water-sampler-(large-bottle)	Westerlies Biome	[NAO] North Atlantic Ocean (MRGID:1912)	3	5.522	37.533	23.873	2.7289	4.4863	0.06709	62.763	196.08	0.033	0.2865	6	0.22	3	epipelagic

## Sheet: Suppl. Table S03
MPCode	sample_alias	Sample_Barcode	NumofFLIs	raw_million_read_pairs	raw_yield_Gb	AvgPhiXErrR1	AvgPhiXErrR2	CNAG_batch	clean_million_read_pairs	clean_yield_Gb	mean_clean_read_length	min_clean_read_length	max_clean_read_length
MP0311	MH021C019001DA0311	H723	4	109.072	22.033	0.4375	0.695	BATCH_04	86.3423	16.3846	94.8814	45	101
MP0313	MH021A019104DA0313	H729	4	106.876	21.589	0.405	0.6975	BATCH_04	79.9954	14.6865	91.7958	45	101
MP0315	MH021A019110DA0315	H728	4	109.789	22.177	0.4375	0.695	BATCH_04	79.7669	14.6729	91.9738	45	101
MP0317	MH021A019114DA0317	H727	4	108.25	21.867	0.4	0.66	BATCH_04	80.2362	14.9137	92.936	45	101
MP0319	MH021A019118DA0319	H726	4	107.495	21.714	0.395	0.6575	BATCH_04	83.1343	15.4932	93.1819	45	101
MP0321	MH021A019123DA0321	H724	4	107.732	21.762	0.405	0.6975	BATCH_04	87.3176	16.5769	94.9229	45	101
MP0323	MH021A019209DA0323	H725	4	107.648	21.745	0.395	0.6575	BATCH_04	85.5425	16.1179	94.2099	45	101
MP0528	MH039C030001DA0528	H730	9	106.861	21.587	0.253333	0.496667	BATCH_05	87.5874	16.6371	94.9742	45	101
MP0530	MH039A030101DA0530	H736	5	105.59	21.33	0.252	0.382	BATCH_05	78.6275	14.5269	92.3776	45	101
MP0532	MH039A030104DA0532	H735	5	112.072	22.638	0.252	0.382	BATCH_05	84.5979	15.664	92.5794	45	101
MP0534	MH039A030109DA0534	H734	5	116.327	23.499	0.252	0.382	BATCH_05	85.9105	15.8402	92.1903	45	101
MP0536	MH039A030114DA0536	H733	5	107.948	21.806	0.252	0.382	BATCH_05	82.72	15.4595	93.4449	45	101
MP0538	MH039A030118DA0538	H731	5	103.967	21.001	0.252	0.382	BATCH_05	75.4138	13.6528	90.5192	45	101
MP0540	MH039A030206DA0540	H732	9	108.113	21.839	0.253333	0.496667	BATCH_05	86.0474	16.2651	94.5125	45	101
MP0778	MH053C044001DA0778	H737	8	107.426	21.701	0.23875	0.4775	BATCH_05	85.628	16.2074	94.6383	45	101
MP0780	MH053A044101DA0780	H743	5	105.628	21.338	0.268	0.42	BATCH_05	72.7561	13.0529	89.7034	45	101
MP0782	MH053A044105DA0782	H742	5	106.659	21.545	0.252	0.382	BATCH_05	75.4743	13.6157	90.2011	45	101
MP0784	MH053A044109DA0784	H741	5	103.493	20.907	0.252	0.382	BATCH_05	75.4024	13.783	91.3961	45	101
MP0786	MH053A044113DA0786	H740	9	107.657	21.748	0.253333	0.496667	BATCH_05	79.5252	14.6699	92.2344	45	101
MP0788	MH053A044118DA0788	H738	5	111.133	22.448	0.252	0.382	BATCH_05	84.0617	15.6067	92.8286	45	101
MP0790	MH053A044206DA0790	H739	9	106.077	21.428	0.253333	0.496667	BATCH_05	75.7645	13.9338	91.9547	45	101
MP0878	MH065A049104DA0878	H749	3	107.27	21.669	0.286667	0.473333	BATCH_05	69.7109	12.6173	90.4972	45	101
MP0880	MH065A049108DA0880	H748	5	102.409	20.687	0.268	0.42	BATCH_05	73.9146	13.5775	91.8461	45	101
MP0882	MH065A049113DA0882	H747	8	102.009	20.606	0.23875	0.4775	BATCH_05	74.6839	13.7574	92.104	45	101
MP0884	MH065A049118DA0884	H746	5	107.111	21.636	0.274	0.428	BATCH_05	77.0627	14.1936	92.0915	45	101
MP0886	MH065A049121DA0886	H745	5	109.602	22.14	0.268	0.42	BATCH_05	82.9074	15.4554	93.2089	45	101
MP0888	MH065A049208DA0888	H744	9	107.323	21.678	0.253333	0.496667	BATCH_05	77.9676	14.6215	93.7665	45	101
MP1154	MH083A063104DA1154	H756	4	102.82	20.77	0.2425	0.3775	BATCH_05	74.914	13.6045	90.8009	45	101
MP1162	MH083A063108DA1162	H755	5	107.93	21.802	0.244	0.366	BATCH_05	81.2855	15.0952	92.8528	45	101
MP1164	MH083A063113DA1164	H754	5	106.354	21.484	0.244	0.366	BATCH_05	82.4036	15.4648	93.8356	45	101
MP1166	MH083A063121DA1166	H753	8	108.775	21.972	0.23875	0.4775	BATCH_05	79.2391	14.6286	92.3069	45	101
MP1174	MH083A063208DA1174	H751	6	110.853	22.393	0.265	0.406667	BATCH_05	84.6118	15.9514	94.2624	45	101
MP1176	MH083C063001DA1176	H750	5	102.011	20.605	0.268	0.42	BATCH_05	81.5083	15.5203	95.2069	45	101
MP1178	MH083A063118DA1178	H752	5	104.03	21.015	0.268	0.42	BATCH_05	78.3022	14.635	93.4518	45	101
MP1409	MH102A076102DA1409	H687	4	105.335	21.278	0.3975	0.61	BATCH_04	80.7964	14.8372	91.8188	45	101
MP1411	MH102A076107DA1411	H686	4	106.741	21.561	0.3675	0.57	BATCH_04	81.0994	14.871	91.684	45	101
MP1413	MH102A076114DA1413	H685	4	112.289	22.683	0.4175	0.5875	BATCH_04	83.6029	15.5788	93.1712	45	101
MP1415	MH102A076117DA1415	H684	4	106.566	21.527	0.4375	0.695	BATCH_04	79.4945	14.7148	92.552	45	101
MP1417	MH102A076121DA1417	H683	4	106.526	21.519	0.395	0.6575	BATCH_04	84.4143	15.8548	93.9105	45	101
MP1419	MH102A076207DA1419	H682	4	106.801	21.574	0.395	0.6575	BATCH_04	82.6036	15.3703	93.0364	45	101
MP1421	MH102C076001DA1421	H681	3	102.249	20.655	0.43	0.673333	BATCH_04	78.7525	14.8655	94.3809	45	101
MP1517	MH127C083001DA1517	H688	4	107.463	21.707	0.3775	0.6	BATCH_04	84.4471	16.0457	95.0043	45	101
MP1519	MH127A083102DA1519	H694	4	109.638	22.148	0.345	0.5125	BATCH_04	76.5344	13.7725	89.9757	45	101
MP1521	MH127A083106DA1521	H693	4	106.57	21.527	0.3675	0.57	BATCH_04	81.2183	14.8692	91.5386	45	101
MP1523	MH127A083112DA1523	H692	4	111.167	22.455	0.4175	0.5875	BATCH_04	81.0866	14.9812	92.3775	45	101
MP1525	MH127A083117DA1525	H691	4	106.609	21.535	0.3675	0.57	BATCH_04	81.3765	15.0981	92.7667	45	101
MP1527	MH127A083121DA1527	H689	4	111.191	22.46	0.37	0.535	BATCH_04	88.4061	16.5309	93.4942	45	101
MP1529	MH127A083207DA1529	H690	4	111.764	22.577	0.385	0.5	BATCH_04	86.0265	16.2659	94.5402	45	101
MP1672	MH136C092001DA1672	H695	4	109.588	22.136	0.37	0.535	BATCH_04	90.1789	17.1119	94.8773	45	101
MP1674	MH136A092102DA1674	H701	4	113.159	22.858	0.385	0.5	BATCH_04	78.8545	14.2437	90.3164	45	101
MP1676	MH136A092107DA1676	H700	4	110.568	22.335	0.35	0.525	BATCH_04	77.5538	13.9297	89.8064	45	101
MP1678	MH136A092112DA1678	H699	4	107.548	21.725	0.3675	0.57	BATCH_04	82.5293	15.3349	92.9056	45	101
MP1680	MH136A092115DA1680	H698	4	112.331	22.69	0.385	0.5	BATCH_04	84.0685	15.6865	93.2961	45	101
MP1682	MH136A092119DA1682	H697	4	110.625	22.347	0.37	0.535	BATCH_04	87.6702	16.3922	93.4878	45	101
MP1684	MH136A092207DA1684	H696	4	108.34	21.885	0.345	0.5125	BATCH_04	84.8289	16.0748	94.7481	45	101
MP1845	MH150A101102DA1845	H708	4	106.316	21.475	0.3525	0.5425	BATCH_04	73.3459	13.0233	88.7799	45	101
MP1847	MH150A101107DA1847	H707	4	109.435	22.106	0.37	0.535	BATCH_04	81.2881	14.703	90.4378	45	101
MP1849	MH150A101112DA1849	H706	4	112.512	22.727	0.385	0.5	BATCH_04	81.9622	15.1233	92.2575	45	101
MP1851	MH150A101116DA1851	H705	4	107.499	21.714	0.3675	0.57	BATCH_04	80.4012	14.8005	92.0413	45	101
MP1853	MH150A101120DA1853	H704	4	108.543	21.926	0.3675	0.57	BATCH_04	84.081	15.6361	92.9822	45	101
MP1855	MH150A101209DA1855	H703	4	106.475	21.509	0.3525	0.5425	BATCH_04	83.369	15.7644	94.5461	45	101
MP1857	MH150C101001DA1857	H702	4	111.403	22.504	0.37	0.535	BATCH_04	92.4655	17.5894	95.1133	45	101
MP2231	MH169A120102DA2231	H715	4	112.851	22.796	0.405	0.6975	BATCH_04	83.2445	15.2267	91.4575	45	101
MP2233	MH169A120106DA2233	T933	5	114.351	23.099	0.244	0.374	BATCH_05	93.0262	17.5325	94.2341	45	101
MP2235	MH169A120111DA2235	H713	4	107.339	21.682	0.4	0.66	BATCH_04	78.7272	14.5951	92.6944	45	101
MP2237	MH169A120115DA2237	H712	4	109.605	22.14	0.395	0.6575	BATCH_04	82.882	15.2949	92.2689	45	101
MP2239	MH169A120120DA2239	H711	4	106.957	21.606	0.425	0.7175	BATCH_04	79.393	14.8738	93.6722	45	101
MP2241	MH169A120207DA2241	H710	4	109.325	22.084	0.4375	0.695	BATCH_04	82.739	15.4747	93.515	45	101
MP2243	MH169C120001DA2243	H709	4	108.553	21.926	0.38	0.64	BATCH_04	88.4296	16.8064	95.027	45	101
MP2809	MH203A141102DA2809	H722	4	108.428	21.903	0.425	0.7175	BATCH_04	76.6689	13.9969	91.2815	45	101
MP2811	MH203A141105DA2811	H721	4	108.001	21.815	0.405	0.6975	BATCH_04	74.6949	13.3066	89.0732	45	101
MP2813	MH203A141111DA2813	H720	4	108.314	21.879	0.395	0.6575	BATCH_04	81.9501	15.1083	92.1799	45	101
MP2815	MH203A141115DA2815	H719	4	107.518	21.719	0.4	0.66	BATCH_04	81.2073	15.2112	93.6566	45	101
MP2817	MH203A141120DA2817	H718	4	109.591	22.137	0.4375	0.695	BATCH_04	80.254	14.8234	92.3532	45	101
MP2819	MH203A141208DA2819	H717	4	108.072	21.83	0.405	0.6975	BATCH_04	85.6008	16.1388	94.2678	45	101
MP2821	MH203C141001DA2821	H716	4	109.476	22.114	0.44	0.73	BATCH_04	85.003	16.0326	94.3059	45	101

## Sheet: Suppl. Table S04
MPCode	assembly_accession	n_contigs	N50	mean_contig_length	min_contig_length	max_contig_length	assembly_size	n_contigs_gt_1000bp	N50_gt_1000bp	mean_contig_length_gt_1000bp	assembly_size_gt_1000bp	n_CDS	n_cog	n_pfam	n_kegg-ko	n_cazy	n_tmRNA	n_tRNA	n_rRNA	n_repeat_region	n_not_annotated
MP0311	ERZ17148319	591545	1045	1022	500	176107	604634099	160888	1972	1962	315602546	446342	155325	283979	122051	4908	96	6369	285	8	153412
MP0313	ERZ17148489	348411	1722	1355	500	182071	472172544	112050	3676	2806	314455300	416168	129217	263443	123115	4727	98	5510	344	50	147851
MP0315	ERZ17148796	392924	1396	1222	500	188539	480035992	126248	2665	2385	301077280	402742	133033	261248	118882	4567	93	5488	350	21	135996
MP0317	ERZ17149032	401421	1217	1120	500	487942	449630021	121980	2263	2152	262506045	364379	119638	233302	100802	4018	85	5057	311	23	125708
MP0319	ERZ17149339	464114	1184	1102	500	105662	511484515	138755	2222	2116	293664277	411275	139121	264412	115544	4260	109	5978	337	12	140344
MP0321	ERZ17149741	608743	1029	1013	500	197964	616688077	161056	1970	1968	317007652	457793	150989	282141	118466	4678	123	6194	296	7	166852
MP0323	ERZ17150149	676830	1119	1069	500	186825	723838158	193737	2106	2064	399810079	545789	189785	350670	151045	5967	112	7690	352	6	184579
MP0528	ERZ17150495	587833	1284	1167	500	133126	685742931	194354	2250	2152	418275112	534511	187759	344274	151596	7805	128	7586	320	8	180089
MP0530	ERZ17150775	347840	1846	1416	500	411745	492484699	118699	3663	2853	338628402	426870	132641	269952	129282	5063	118	5343	320	38	152285
MP0532	ERZ17151135	393923	1612	1322	500	270347	520620524	129797	3210	2645	343346014	448762	142754	286674	131872	5343	129	6015	393	75	156578
MP0534	ERZ17151479	371205	1719	1362	500	443395	505693470	127663	3300	2679	342066749	435787	136426	278149	127722	5100	114	5926	371	65	152689
MP0536	ERZ17151981	480662	1253	1155	500	269982	555031547	143998	2463	2286	329153986	452622	147919	288593	127030	5207	130	6444	393	24	157339
MP0538	ERZ17152342	250155	1491	1291	500	738255	323036919	77900	3173	2660	207203136	278073	90722	182285	85228	3343	58	3415	208	25	92195
MP0540	ERZ17153246	598229	1212	1126	500	108703	673457928	183630	2246	2147	394193842	524368	190214	347516	154559	6331	132	7173	331	9	166631
MP0778	ERZ17154120	603414	1416	1244	500	166893	750644411	198957	2668	2397	476826395	597509	192720	367252	161965	6854	147	7905	326	17	220533
MP0780	ERZ17154466	201879	2935	1773	500	672303	357922802	81100	5086	3404	276084918	331230	108018	222888	109629	4792	85	4195	247	57	104847
MP0782	ERZ17154779	187677	2418	1600	500	672318	300364959	68284	4767	3218	219736914	276734	87182	183606	86838	4050	56	3350	214	58	89970
MP0784	ERZ17155187	260506	1968	1479	500	672296	385185944	93431	3699	2914	272242506	345800	108839	223974	105409	4537	96	4354	234	38	117936
MP0786	ERZ17155760	389626	1345	1206	500	399409	469848997	122128	2621	2372	289693072	391485	134417	259367	117380	4990	100	5658	341	22	126121
MP0788	ERZ17156380	405332	1405	1234	500	672311	500195868	130707	2708	2410	314985252	429304	141979	278469	125504	4922	108	6308	322	26	144538
MP0790	ERZ17157036	439461	2026	1496	500	211948	657404494	171492	3442	2769	474942216	527980	168326	335540	152817	6976	125	7231	319	33	185703
MP0878	ERZ17157134	307643	2171	1528	500	486084	470190905	114267	3904	2973	339721869	374920	117792	240566	115277	4652	106	5281	359	34	130297
MP0880	ERZ17157205	341715	1926	1444	500	276836	493348235	124339	3509	2789	346791566	395440	122246	252066	114550	4922	96	5592	347	22	138790
MP0882	ERZ17157261	416497	1334	1190	500	535153	495639595	138160	2382	2223	307149915	390862	131643	253885	112823	4578	90	5756	366	15	131106
MP0884	ERZ17157327	417108	1340	1208	500	233225	503945649	130380	2621	2384	310823615	417891	129637	260616	114033	4978	86	5717	365	21	151741
MP0886	ERZ17157424	498266	1207	1126	500	464876	561179269	148512	2299	2197	326284827	446594	145952	286145	121575	4455	116	6928	380	14	153467
MP0888	ERZ17157522	499326	1151	1092	500	162409	545143879	143094	2236	2143	306704900	414838	133580	256536	105392	3691	113	5566	317	7	150930
MP1154	ERZ17157597	345805	2121	1526	500	672594	527700718	126435	3891	3004	379754751	449812	141876	291870	135600	5757	118	6013	380	46	152790
MP1162	ERZ17157698	407499	1644	1343	500	316214	547098837	141400	3041	2598	367358086	463754	146548	296149	132538	5822	131	6437	367	28	161950
MP1164	ERZ17157758	441496	1348	1200	500	398981	529660021	144107	2457	2283	328969334	436902	140505	277716	120225	5129	108	6414	358	22	153058
MP1166	ERZ17157856	493709	1234	1138	500	422001	562047297	156592	2202	2133	333978947	457561	152831	295171	127484	5241	116	6677	390	21	155173
MP1174	ERZ17157924	545214	1165	1097	500	131360	598061976	161713	2180	2103	340151896	458191	149237	282149	119574	3969	129	6299	325	13	168070
MP1176	ERZ17157999	587648	1199	1115	500	213461	655233397	187867	2098	2041	383463624	492556	189722	337646	152926	6420	97	7702	334	10	144530
MP1178	ERZ17158054	555268	1184	1113	500	117693	617927963	166211	2220	2140	355673174	498882	160031	314099	132050	5110	157	7623	407	12	176812
MP1409	ERZ17158127	379578	1906	1427	500	559746	541847238	127943	3881	2918	373329265	478438	148172	303419	138875	5934	120	6335	391	31	169516
MP1411	ERZ17158196	365676	1857	1424	500	673259	520689836	124787	3723	2876	358846507	467555	147814	299518	136949	5614	105	5922	363	24	162155
MP1413	ERZ17158250	437502	1207	1127	500	349317	493258601	129568	2323	2213	286793146	409070	133529	259140	113534	4445	96	5881	333	15	143743
MP1415	ERZ17158363	469508	1127	1076	500	119248	505370116	134320	2138	2091	280880156	413626	133049	258522	108506	4077	99	6269	361	12	148559
MP1417	ERZ17158493	626659	1132	1080	500	142160	676891359	175752	2242	2137	375499585	521224	175300	329104	141545	4833	136	6978	379	14	182803
MP1419	ERZ17158617	592854	1185	1116	500	291675	661650456	167476	2417	2257	377913155	532681	179220	342998	146730	5094	154	7774	441	11	180688
MP1421	ERZ17158742	558461	1234	1147	500	287448	640605841	161719	2541	2319	374954089	498860	163242	310206	134110	5526	127	6768	279	6	180238
MP1517	ERZ17158862	565734	1161	1100	500	147248	622423398	166549	2204	2124	353739065	483304	155021	293733	125747	5284	116	6581	325	5	181435
MP1519	ERZ17158949	322789	1987	1466	500	559539	473216424	115979	3687	2879	333868718	435063	138088	279657	129272	5256	79	5313	333	30	149734
MP1521	ERZ17159035	370611	1794	1388	500	559781	514388346	120929	3784	2873	347470262	457511	145594	293283	134533	5572	82	5964	342	25	158189
MP1523	ERZ17159091	409337	1199	1118	500	572532	457830317	122654	2250	2165	265501991	383665	123214	241310	103369	3817	86	5062	308	14	136462
MP1525	ERZ17159185	589359	1072	1049	500	319425	618242233	156582	2128	2104	329493926	494762	160213	312689	130163	4717	104	7135	400	16	173529
MP1527	ERZ17159356	774311	1095	1069	500	333132	827964819	207821	2219	2160	448829474	651667	219583	415268	177644	6989	154	8991	506	11	224587
MP1529	ERZ17159480	612407	1097	1064	500	636784	651353749	163255	2254	2160	352578231	496156	164459	309699	132332	4740	122	6634	352	6	177536
MP1672	ERZ17159598	570591	1213	1131	500	369989	645453385	168774	2359	2226	375734686	503046	165592	313422	138215	5403	126	6875	296	22	181105
MP1674	ERZ17159669	308880	2603	1642	500	864233	507164165	109421	5278	3411	373183281	475333	151518	308424	148976	5678	117	5809	340	40	161307
MP1676	ERZ17159743	358552	2007	1469	500	559759	526685474	122950	4069	2993	368023546	464298	152193	302771	144480	5503	87	5507	348	41	155621
MP1678	ERZ17159829	421029	1295	1175	500	314753	494664823	127532	2530	2339	298298162	412249	135686	263359	115954	4466	96	5606	345	17	142896
MP1680	ERZ17159896	417108	1259	1166	500	858440	486402126	120047	2606	2397	287773394	401470	133284	257573	114119	4513	92	5563	342	23	137859
MP1682	ERZ17160008	480184	1142	1084	500	291728	520565756	140068	2130	2086	292206913	427243	136419	264541	112654	4336	101	5799	354	22	155892
MP1684	ERZ17169782	656121	1100	1061	500	130810	696368680	182466	2121	2078	379080436	530138	166221	316349	134194	4867	141	6933	325	10	204484
MP1845	ERZ17160196	259503	2858	1705	500	699745	442447869	92259	6088	3574	329742334	409491	131313	266734	130668	4911	77	4591	281	58	138031
MP1847	ERZ17170102	346595	1942	1475	500	864148	511138280	118156	4042	3024	357281734	460099	148900	298891	140739	5269	88	5567	372	47	155577
MP1849	ERZ17170315	444950	1512	1288	500	429463	573040661	144390	2924	2568	370808931	500709	161866	318650	144424	5488	98	6214	406	56	174988
MP1851	ERZ17160475	402370	1402	1247	500	992196	501561091	123121	2850	2551	314089170	427556	138389	274052	121289	4670	89	5523	341	25	147246
MP1853	ERZ17160600	555360	1135	1091	500	518341	605896426	151997	2288	2216	336775781	496979	159463	311003	132320	4483	112	6771	432	37	177604
MP1855	ERZ17160754	612068	1031	1016	500	286014	621925784	158726	2028	2016	319949114	477936	156817	294291	124261	4277	133	5905	321	7	174473
MP1857	ERZ17160958	660345	1092	1060	500	632472	699802760	181077	2130	2091	378681147	528526	183648	336777	149379	5336	129	7290	344	7	181263
MP2231	ERZ17161023	387150	1561	1309	500	255856	506680701	123306	3264	2676	329982680	446851	137839	279991	125043	5048	99	6127	372	16	161212
MP2233	ERZ17161132	439225	1343	1205	500	398989	529185423	132612	2739	2442	323890536	441152	136465	273754	118771	4916	83	6148	369	19	161738
MP2235	ERZ17161243	403618	1284	1154	500	153760	465849155	129694	2306	2173	281864935	379237	123471	240158	102992	4088	88	5596	301	15	133612
MP2237	ERZ17161335	465644	1331	1186	500	162199	552254282	146334	2495	2312	338283242	452230	140877	282219	119897	5369	86	6379	358	21	163739
MP2239	ERZ17161412	336372	1366	1206	500	144403	405646515	109154	2531	2315	252705470	324095	110906	211470	92825	4181	83	5030	286	10	107980
MP2241	ERZ17161546	541131	1213	1129	500	142245	611156132	158003	2413	2247	354995753	454783	141781	274872	116658	4110	134	6179	295	9	172507
MP2243	ERZ17161653	546710	1217	1128	500	260797	616795775	167476	2271	2158	361408092	479510	150958	288525	123107	5518	111	6441	323	10	182988
MP2809	ERZ17161782	458189	1173	1129	500	955990	517346167	120772	2586	2423	292673679	430641	137008	273942	117784	4470	83	5678	357	23	149766
MP2811	ERZ17161837	342889	2069	1484	500	603970	508716995	108151	4982	3251	351551137	447485	144564	294465	139862	5506	86	5223	352	48	147551
MP2813	ERZ17161950	437645	1189	1111	500	285158	486222662	128201	2271	2179	279367221	392802	123047	246040	103402	4335	76	5355	350	35	140801
MP2815	ERZ17162009	504678	971	967	500	61436	488077020	126619	1849	1867	236381631	370163	133686	243342	102842	3144	110	5637	335	7	119313
MP2817	ERZ17162124	525182	998	995	500	118186	522794116	130329	2014	2001	260838628	403741	127969	252889	101134	3742	100	5838	370	12	143738
MP2819	ERZ17162312	616681	1047	1019	500	81967	628420249	168702	1960	1948	328663332	474283	169109	307508	132488	4775	113	6718	302	6	156907
MP2821	ERZ17162419	553294	1140	1079	500	139642	597104756	165521	2063	2029	335825328	438464	167071	296795	132630	5683	90	6574	300	7	132655

## Sheet: Suppl. Table S05
MAG	Quality	Completeness	Contamination	Strain.heterogeneity	Domain	Phylum	Class	Order	Family	Genus	Species	Contigs	Bases	Max	N50
MALASPINA_MH_019_EPI_0.22_MP0311_Bin-16	46.84	59.41	4.19	0	Bacteria	Bacteroidota	Bacteroidia	Flavobacteriales	UBA10066	MED-G20	MED-G20 sp002691605	284	1206431	14996	4200
MALASPINA_MH_019_EPI_0.22_MP0311_Bin-26	59.88	61.56	0.56	0	Bacteria	Gammaproteobacteria	Gammaproteobacteria	SAR86	AG-339-G14	AG-339-G14	AG-339-G14 sp902635045	54	1060119	99106	31002
MALASPINA_MH_019_EPI_0.22_MP0311_Bin-27	70.16	73.82	1.22	80	Bacteria	Gammaproteobacteria	Gammaproteobacteria	Enterobacterales	Alteromonadaceae	Alteromonas	Alteromonas macleodii	512	2991792	42312	6571
MALASPINA_MH_019_EPI_0.22_MP0311_Bin-30	64.01	73.91	3.3	0	Bacteria	Alphaproteobacteria	Alphaproteobacteria	Rhizobiales_B	TMED25	AG-430-B22		107	1182983	41463	15814
MALASPINA_MH_019_EPI_0.22_MP0311_Bin-32	75.91	79.57	1.22	20	Bacteria	Desulfobacterota_D	UBA1144	UBA1144	UBA1144	GCA-002715585	GCA-002715585 sp002697665	39	940545	94737	50477
MALASPINA_MH_019_EPI_0.22_MP0311_Bin-37	69.67	71.38	0.57	0	Bacteria	Gammaproteobacteria	Gammaproteobacteria	SAR86	AG-339-G14	AG-339-G14	AG-339-G14 sp902616715	56	1012048	134261	28415
MALASPINA_MH_019_EPI_0.22_MP0311_Bin-41	77.2	80.8	1.2	0	Archaea	Thermoplasmatota	Poseidoniia_A	Poseidoniales	Thalassarchaeaceae	MGIIb-O5		32	1388111	164200	73672
MALASPINA_MH_019_EPI_0.22_MP0311_Bin-42	67.62	72.09	1.49	0	Bacteria	Alphaproteobacteria	Alphaproteobacteria	Pelagibacterales	AG-422-B15	AG-422-B15	AG-422-B15 sp902526005	78	916208	84831	19467
MALASPINA_MH_019_EPI_0.22_MP0311_Bin-45	44.28	52.32	2.68	66.67	Bacteria	Bacteroidota	Bacteroidia	Cytophagales	Marinoscillaceae	MED-G16	MED-G16 sp902523065	150	1049012	40583	8174
MALASPINA_MH_019_EPI_0.22_MP0311_Bin-47	73.54	78.22	1.56	0	Bacteria	Gammaproteobacteria	Gammaproteobacteria	Pseudomonadales	Porticoccaceae	AAA300-D14	AAA300-D14 sp002715065	138	1778404	72584	22960
MALASPINA_MH_019_EPI_0.22_MP0311_Bin-48	86.66	87.95	0.43	0	Bacteria	Alphaproteobacteria	Alphaproteobacteria	Rhizobiales_B	TMED25	TMED25	TMED25 sp002694595	87	1384044	169994	34039
MALASPINA_MH_019_EPI_0.22_MP0311_Bin-49	48.6	51.12	0.84	50	Archaea	Thermoplasmatota	Poseidoniia_A	Poseidoniales	Poseidoniaceae	Poseidonia	Poseidonia sp002694525	271	1317637	13193	5232
MALASPINA_MH_019_EPI_0.22_MP0311_Bin-55	50.27	51.38	0.37	0	Bacteria	Gammaproteobacteria	Gammaproteobacteria	GCA-002705445	GCA-002705445	GCA-2705445	GCA-2705445 sp902595225	111	719107	38887	7816
MALASPINA_MH_019_EPI_0.22_MP0311_Bin-57	40.92	51.66	3.58	10	Bacteria	Gammaproteobacteria	Gammaproteobacteria	SAR86	D2472	SAR86A	SAR86A sp000252525	81	986844	96802	21082
MALASPINA_MH_019_EPI_0.22_MP0311_Bin-58	60.26	64.1	1.28	0	Bacteria	Actinobacteriota	Acidimicrobiia	Actinomarinales	Actinomarinaceae	Actinomarina	Actinomarina sp003213625	53	732210	74949	25216
MALASPINA_MH_019_EPI_0.22_MP0311_Bin-66	53.3	58.67	1.79	30.77	Bacteria	Gammaproteobacteria	Gammaproteobacteria	SAR86	AG-339-G14	CACNYO01	CACNYO01 sp902589965	105	837791	50583	10981
MALASPINA_MH_019_EPI_0.22_MP0311_Bin-69	66.55	74.95	2.8	28.57	Bacteria	Bacteroidota	Bacteroidia	Flavobacteriales	UBA10066	GCA-002727735		331	1676331	21558	5501
MALASPINA_MH_019_EPI_0.22_MP0311_Bin-75	60.75	65.73	1.66	33.33	Archaea	Thermoplasmatota	Poseidoniia_A	Poseidoniales	Thalassarchaeaceae	MGIIb-O3	MGIIb-O3 sp001629255	86	1075319	65321	16787
MALASPINA_MH_019_EPI_0.22_MP0311_Bin-77	62.65	62.74	0.03	100	Bacteria	Bacteroidota	Bacteroidia	Flavobacteriales	Flavobacteriaceae	GCA-2862715	GCA-2862715 sp002862715	104	881552	44717	10328
MALASPINA_MH_019_EPI_0.22_MP0311_Bin-78	48.29	53.45	1.72	0	Bacteria	Bacteroidota	Bacteroidia	Flavobacteriales	Flavobacteriaceae	MED-G13	MED-G13 sp902604715	117	964406	58099	12637
MALASPINA_MH_030_BATHY_0.22_MP0532_Bin-10	99.05	99.62	0.19	0	Bacteria	Bacteroidota	Bacteroidia	Flavobacteriales	Flavobacteriaceae	Zunongwangia	Zunongwangia profunda	77	4858259	247130	133708
MALASPINA_MH_030_BATHY_0.22_MP0532_Bin-13	66.86	76.28	3.14	82.76	Bacteria	Gammaproteobacteria	Gammaproteobacteria	Enterobacterales	Alteromonadaceae	Alteromonas	Alteromonas macleodii	455	4053328	60218	12526
MALASPINA_MH_030_BATHY_0.22_MP0532_Bin-14	91.06	91.06	0	0	Bacteria	Alphaproteobacteria	Alphaproteobacteria	TMED109	TMED109	MarineAlpha9-Bin2	MarineAlpha9-Bin2 sp002937675	181	1592870	64506	12832
MALASPINA_MH_030_BATHY_0.22_MP0532_Bin-17	59.17	66.64	2.49	8.33	Bacteria	Alphaproteobacteria	Alphaproteobacteria	Rhodospirillales	Casp-alpha2	Casp-alpha2	Casp-alpha2 sp002938315	296	1732421	22891	6809
MALASPINA_MH_030_BATHY_0.22_MP0532_Bin-2	68.28	74.52	2.08	50	Bacteria	Gammaproteobacteria	Gammaproteobacteria	Pseudomonadales	Halomonadaceae	Salinicola	Salinicola salarius_A	513	3519598	72081	8195
MALASPINA_MH_030_BATHY_0.22_MP0532_Bin-22	39.65	50	3.45	0	Bacteria	Marinisomatota	Marinisomatia	Marinisomatales	UBA1611	GCA-2722105		258	1303748	15453	5547
MALASPINA_MH_030_BATHY_0.22_MP0532_Bin-27	78.58	80.26	0.56	50	Bacteria	Bacteroidota	Bacteroidia	Flavobacteriales	Flavobacteriaceae	Mesonia	Mesonia mobilis	364	2551334	36490	8554
MALASPINA_MH_030_BATHY_0.22_MP0532_Bin-29	88.51	92.41	1.3	42.86	Bacteria	Gammaproteobacteria	Gammaproteobacteria	Pseudomonadales	Moraxellaceae	Psychrobacter	Psychrobacter pacificensis	238	2894163	68345	16255
MALASPINA_MH_030_BATHY_0.22_MP0532_Bin-3	68.67	78.03	3.12	25	Bacteria	Alphaproteobacteria	Alphaproteobacteria	UBA7887	UBA7887	MarineAlpha9-Bin7	MarineAlpha9-Bin7 sp002937585	261	2578195	87034	15080
MALASPINA_MH_030_BATHY_0.22_MP0532_Bin-32	48.63	51.6	0.99	0	Bacteria	Chloroflexota	Dehalococcoidia	UBA3495	UBA3495	UBA11650	UBA11650 sp002710215	411	1966966	15428	4931
MALASPINA_MH_030_BATHY_0.22_MP0532_Bin-33	77.83	86.08	2.75	66.67	Bacteria	Marinisomatota	Marinisomatia	Marinisomatales	TCS55	GCA-002701945	GCA-002701945 sp012964215	203	2214951	74715	21819
MALASPINA_MH_030_BATHY_0.22_MP0532_Bin-38	59.64	59.64	0	0	Bacteria	Gammaproteobacteria	Gammaproteobacteria	Enterobacterales	Alteromonadaceae	Alteromonas	Alteromonas australica	173	4201014	227444	52202
MALASPINA_MH_030_BATHY_0.22_MP0532_Bin-39	59.96	68.99	3.01	61.54	Bacteria	Alphaproteobacteria	Alphaproteobacteria	Sphingomonadales	Sphingomonadaceae	Erythrobacter_A	Erythrobacter_A sp002895025	454	2314547	41348	5497
MALASPINA_MH_030_BATHY_0.22_MP0532_Bin-4	56.75	63.98	2.41	0	Bacteria	Gammaproteobacteria	Gammaproteobacteria	SAR86	SAR86	AEGEAN-183	AEGEAN-183 sp012965075	142	1324299	49201	13935
MALASPINA_MH_030_BATHY_0.22_MP0532_Bin-40	69.05	77.99	2.98	0	Bacteria	Desulfobacterota_D	UBA1144	UBA1144	UBA1144	UBA1144	UBA1144 sp002311855	85	966825	42044	17055
MALASPINA_MH_030_BATHY_0.22_MP0532_Bin-41	83.51	90.11	2.2	0	Bacteria	Marinisomatota	Marinisomatia	Marinisomatales	TCS55	TCS55	TCS55 sp012964665	141	1781166	58866	21768
MALASPINA_MH_030_BATHY_0.22_MP0532_Bin-42	65.5	79.69	4.73	8.33	Bacteria	Alphaproteobacteria	Alphaproteobacteria	Rhodospirillales	Casp-alpha2	Casp-alpha2	Casp-alpha2 sp002938075	276	2241878	46485	10984
MALASPINA_MH_030_BATHY_0.22_MP0532_Bin-43	76.09	79.06	0.99	0	Bacteria	Chloroflexota	Dehalococcoidia	SAR202	UBA11138	UBA1123		315	2785899	54059	11284
MALASPINA_MH_030_BATHY_0.22_MP0532_Bin-45	85.92	87.33	0.47	100	Bacteria	Gammaproteobacteria	Gammaproteobacteria	Pseudomonadales	Oleiphilaceae	Marinobacter	Marinobacter vinifirmus	336	3135503	75118	12442
MALASPINA_MH_030_BATHY_0.22_MP0532_Bin-46	75.43	85.84	3.47	0	Bacteria	Acidobacteriota	Vicinamibacteria	Vicinamibacterales	UBA8438	DTWD01	DTWD01 sp012963185	352	2403880	31912	7918
MALASPINA_MH_030_BATHY_0.22_MP0532_Bin-47	63.27	63.27	0	0	Archaea	Thermoproteota	Nitrososphaeria	Nitrososphaerales	Nitrosopumilaceae	Nitrosopelagicus		119	662712	20044	6344
MALASPINA_MH_030_BATHY_0.22_MP0532_Bin-50	54.42	69.36	4.98	21.43	Bacteria	Gammaproteobacteria	Gammaproteobacteria	Arenicellales	UBA868			329	2270517	40295	8512
MALASPINA_MH_030_BATHY_0.22_MP0532_Bin-51	70.56	76.71	2.05	80	Bacteria	Alphaproteobacteria	Alphaproteobacteria	Sphingomonadales	Sphingomonadaceae	Erythrobacter_A	Erythrobacter_A flavus	384	2434443	41072	6999
MALASPINA_MH_030_BATHY_0.22_MP0532_Bin-52	76.01	79.73	1.24	33.33	Bacteria	Alphaproteobacteria	Alphaproteobacteria	Rhodospirillales	UBA2165	GCA-2712665		408	2608529	40815	7647
MALASPINA_MH_030_BATHY_0.22_MP0532_Bin-53	55.59	56.94	0.45	30	Bacteria	Gammaproteobacteria	Gammaproteobacteria	SAR86	SAR86	AEGEAN-183		183	1061121	24997	6645
MALASPINA_MH_030_BATHY_0.22_MP0532_Bin-55	93.62	98.66	1.68	0	Bacteria	Gammaproteobacteria	Gammaproteobacteria	Enterobacterales	Alteromonadaceae	Alteromonas_B	Alteromonas_B confluentis	34	4735819	484809	173830
MALASPINA_MH_030_BATHY_0.22_MP0532_Bin-57	82.6	87.4	1.6	64.29	Bacteria	Gammaproteobacteria	Gammaproteobacteria	Enterobacterales	Alteromonadaceae	Pseudoalteromonas	Pseudoalteromonas atlantica	481	3400489	32187	8301
MALASPINA_MH_030_BATHY_0.22_MP0532_Bin-60	80.01	82.5	0.83	66.67	Bacteria	Gammaproteobacteria	Gammaproteobacteria	Pseudomonadales	Halomonadaceae	Halomonas	Halomonas aquamarina	364	2964655	86274	10634
MALASPINA_MH_030_BATHY_0.22_MP0532_Bin-63	52.6	57.88	1.76	40	Bacteria	Gammaproteobacteria	Gammaproteobacteria	UBA11654	UBA11654	DTSX01	DTSX01 sp012965065	160	1189861	48533	8867
MALASPINA_MH_030_BATHY_0.22_MP0532_Bin-66	58.67	60.26	0.53	50	Bacteria	Alphaproteobacteria	Alphaproteobacteria	Sphingomonadales	Sphingomonadaceae	Alteriqipengyuania	Alteriqipengyuania bathyomarina	430	2199974	22468	5475
MALASPINA_MH_030_BATHY_0.22_MP0532_Bin-68	88.46	88.46	0	0	Bacteria	SAR324	SAR324	SAR324	NAC60-12	Arctic96AD-7	Arctic96AD-7 sp002082305	261	2703137	85459	15035
MALASPINA_MH_030_BATHY_0.22_MP0532_Bin-70	61.1	61.49	0.13	100	Bacteria	Marinisomatota	Marinisomatia	Marinisomatales	TCS55	UBA2126	UBA2126 sp012964125	246	1287432	40387	5771
MALASPINA_MH_030_BATHY_0.22_MP0532_Bin-77	58.77	62.91	1.38	0	Bacteria	Actinobacteriota	Acidimicrobiia	Acidimicrobiales	MedAcidi-G1			265	1467923	22903	6051
MALASPINA_MH_030_BATHY_0.22_MP0532_Bin-78	66.12	68.34	0.74	0	Bacteria	Gammaproteobacteria	Gammaproteobacteria	Pseudomonadales	Alcanivoracaceae	Alcanivorax	Alcanivorax sp002354605	437	2165449	21776	5179
MALASPINA_MH_030_BATHY_0.22_MP0532_Bin-8	55.49	55.49	0	0	Bacteria	Marinisomatota	Marinisomatia	Marinisomatales	UBA1611	UBA1611	UBA1611 sp012964275	216	1062013	20242	5238
MALASPINA_MH_030_BATHY_0.22_MP0532_Bin-84	92.12	94.7	0.86	0	Bacteria	Gammaproteobacteria	Gammaproteobacteria	Pseudomonadales	Oleiphilaceae	Marinobacter	Marinobacter persicus	113	3047749	141178	52535
MALASPINA_MH_030_BATHY_0.22_MP0532_Bin-85	88.16	94.49	2.11	12.5	Bacteria	Alphaproteobacteria	Alphaproteobacteria	Caulobacterales	Hyphomonadaceae	Hyphomonas	Hyphomonas sp000682775	336	3410282	82588	13448
MALASPINA_MH_030_BATHY_0.22_MP0532_Bin-86	58.25	58.25	0	0	Archaea	Thermoproteota	Nitrososphaeria	Nitrososphaerales	UBA57	UBA57	UBA57 sp002494565	31	575174	80970	31637
MALASPINA_MH_030_BATHY_0.22_MP0532_Bin-88	45.73	57.37	3.88	0	Archaea	Thermoproteota	Nitrososphaeria	Nitrososphaerales	Nitrosopumilaceae	Nitrosopelagicus		142	716614	25573	5542
MALASPINA_MH_030_BATHY_0.22_MP0534_Bin-10	45.91	50.38	1.49	0	Bacteria	Chloroflexota	Dehalococcoidia	SAR202	OSU-TB39	OSU-TB39		139	569930	12409	4203
MALASPINA_MH_030_BATHY_0.22_MP0534_Bin-13	89.02	90.85	0.61	0	Bacteria	Gammaproteobacteria	Gammaproteobacteria	Arenicellales	UBA868	REDSEA-S09-B13	REDSEA-S09-B13 sp003447825	172	2888731	108427	33546
MALASPINA_MH_030_BATHY_0.22_MP0534_Bin-14	60.31	63.79	1.16	0	Bacteria	Chloroflexota	Dehalococcoidia	SAR202	UBA826	UBA11996		324	1550553	19257	5315
MALASPINA_MH_030_BATHY_0.22_MP0534_Bin-16	59.06	63.41	1.45	33.33	Bacteria	Gammaproteobacteria	Gammaproteobacteria	Pseudomonadales	Halomonadaceae	Salinicola	Salinicola salarius_A	491	2876848	72081	6636
MALASPINA_MH_030_BATHY_0.22_MP0534_Bin-17	83.43	83.43	0	0	Bacteria	Chloroflexota	Dehalococcoidia	SAR202	UBA11138	UBA1123		288	2775511	47026	13943
MALASPINA_MH_030_BATHY_0.22_MP0534_Bin-19	62.44	63.19	0.25	0	Bacteria	Gammaproteobacteria	Gammaproteobacteria	SAR86	SAR86	AEGEAN-183	AEGEAN-183 sp012965075	132	1296807	42612	14362
MALASPINA_MH_030_BATHY_0.22_MP0534_Bin-2	94.72	99.64	1.64	0	Bacteria	Gammaproteobacteria	Gammaproteobacteria	Enterobacterales	Alteromonadaceae	Alteromonas_B	Alteromonas_B confluentis	22	4751085	583047	279410
MALASPINA_MH_030_BATHY_0.22_MP0534_Bin-21	73.52	73.52	0	0	Archaea	Thermoplasmatota	Poseidoniia_A	Poseidoniales	Thalassarchaeaceae			247	1431877	31970	6728
MALASPINA_MH_030_BATHY_0.22_MP0534_Bin-22	73.77	76.74	0.99	0	Bacteria	Chloroflexota	Dehalococcoidia	UBA3495	UBA3495	UBA9611	UBA9611 sp002746355	221	2764749	51733	17692
MALASPINA_MH_030_BATHY_0.22_MP0534_Bin-25	47.17	51.64	1.49	0	Bacteria	Alphaproteobacteria	Alphaproteobacteria	Rhodospirillales	Casp-alpha2	Casp-alpha2	Casp-alpha2 sp002938075	271	1328442	17754	5250
MALASPINA_MH_030_BATHY_0.22_MP0534_Bin-26	68.81	81.62	4.27	33.33	Bacteria	Actinobacteriota	Acidimicrobiia	Acidimicrobiales	MedAcidi-G1			248	1890938	42264	9220
MALASPINA_MH_030_BATHY_0.22_MP0534_Bin-31	87.98	87.98	0	0	Bacteria	SAR324	SAR324	SAR324	NAC60-12	Arctic96AD-7	Arctic96AD-7 sp002082305	261	2679338	53974	15837
MALASPINA_MH_030_BATHY_0.22_MP0534_Bin-35	96.57	98.37	0.6	33.33	Bacteria	Alphaproteobacteria	Alphaproteobacteria	Caulobacterales	Hyphomonadaceae	Hyphomonas	Hyphomonas sp000682775	129	3669221	205558	49292
MALASPINA_MH_030_BATHY_0.22_MP0534_Bin-37	70.87	74.95	1.36	50	Bacteria	Gammaproteobacteria	Gammaproteobacteria	Pseudomonadales	Alcanivoracaceae	Alcanivorax	Alcanivorax sp002354605	434	2519226	47468	6226
MALASPINA_MH_030_BATHY_0.22_MP0534_Bin-39	69.2	76.37	2.39	0	Bacteria	Marinisomatota	Marinisomatia	Marinisomatales	TCS55	TCS55	TCS55 sp002715035	158	1921130	108805	23808
MALASPINA_MH_030_BATHY_0.22_MP0534_Bin-43	81.76	88.81	2.35	0	Bacteria	Marinisomatota	Marinisomatia	Marinisomatales	UBA1611	GCA-2722105		252	1756256	31917	8257
MALASPINA_MH_030_BATHY_0.22_MP0534_Bin-44	64.51	64.72	0.07	100	Archaea	Thermoproteota	Nitrososphaeria	Nitrososphaerales	Nitrosopumilaceae	Nitrosopelagicus		113	677662	23744	7410
MALASPINA_MH_030_BATHY_0.22_MP0534_Bin-51	49.69	51.46	0.59	100	Bacteria	Gammaproteobacteria	Gammaproteobacteria	Pseudomonadales	Alcanivoracaceae	Alcanivorax	Alcanivorax sp900107995	414	2140969	19894	5576
MALASPINA_MH_030_BATHY_0.22_MP0534_Bin-53	85.56	94.26	2.9	89.47	Bacteria	Alphaproteobacteria	Alphaproteobacteria	Rhodobacterales	Rhodobacteraceae	Sulfitobacter	Sulfitobacter pontiacus	227	4106827	161676	36225
MALASPINA_MH_030_BATHY_0.22_MP0534_Bin-54	80.21	84.17	1.32	50	Bacteria	Gammaproteobacteria	Gammaproteobacteria	Pseudomonadales	Halomonadaceae	Halomonas	Halomonas aquamarina	349	2665651	53672	9940
MALASPINA_MH_030_BATHY_0.22_MP0534_Bin-60	57.35	64.01	2.22	0	Bacteria	Gammaproteobacteria	Gammaproteobacteria	SAR86	SAR86	AEGEAN-183		160	1250653	43111	9051
MALASPINA_MH_030_BATHY_0.22_MP0534_Bin-61	47.52	53.13	1.87	25	Bacteria	Gammaproteobacteria	Gammaproteobacteria	Arenicellales	UBA868			321	1855766	39598	6839
MALASPINA_MH_030_BATHY_0.22_MP0534_Bin-63	70.09	76.09	2	88.89	Bacteria	Gammaproteobacteria	Gammaproteobacteria	Pseudomonadales	Oleiphilaceae	Marinobacter	Marinobacter vinifirmus	464	2554266	24100	5946
MALASPINA_MH_030_BATHY_0.22_MP0534_Bin-67	58.08	63.57	1.83	0	Bacteria	Desulfobacterota_D	UBA1144	UBA1144	UBA1144	UBA1144	UBA1144 sp002311855	89	827853	41268	13939
MALASPINA_MH_030_BATHY_0.22_MP0534_Bin-75	92.31	92.31	0	0	Bacteria	Marinisomatota	Marinisomatia	Marinisomatales	TCS55	TCS55	TCS55 sp012964665	162	1801295	59884	15775
MALASPINA_MH_030_BATHY_0.22_MP0534_Bin-80	50.83	53.11	0.76	0	Bacteria	Acidobacteriota	Vicinamibacteria	Vicinamibacterales	UBA823	UBA11600		262	1361597	23698	5704
MALASPINA_MH_030_BATHY_0.22_MP0534_Bin-84	74.45	84.35	3.3	25	Bacteria	Marinisomatota	Marinisomatia	Marinisomatales	TCS55	GCA-002701945	GCA-002701945 sp012964215	225	2266299	87167	26344
MALASPINA_MH_030_BATHY_0.22_MP0534_Bin-85	82.44	82.44	0	0	Bacteria	SAR324	SAR324	SAR324	NAC60-12	Arctic96AD-7	Arctic96AD-7 sp012964265	308	2141544	27239	8414
MALASPINA_MH_030_BATHY_0.22_MP0534_Bin-86	62.57	62.57	0	0	Bacteria	Alphaproteobacteria	Alphaproteobacteria	Sphingomonadales	Sphingomonadaceae	Erythrobacter_A	Erythrobacter_A sp002895025	477	2561524	23366	6069
MALASPINA_MH_030_BATHY_0.22_MP0534_Bin-87	75.89	80.54	1.55	25	Bacteria	Bacteroidota	Bacteroidia	Flavobacteriales	Flavobacteriaceae	Mesonia	Mesonia mobilis	425	2528263	32408	6748
MALASPINA_MH_030_BATHY_0.22_MP0534_Bin-88	52.73	55.73	1	75	Bacteria	Gammaproteobacteria	Gammaproteobacteria	UBA11654	UBA11654	DTSX01	DTSX01 sp012965065	160	1179746	34018	9807
MALASPINA_MH_030_BATHY_0.22_MP0534_Bin-9	99.19	100	0.27	0	Bacteria	Gammaproteobacteria	Gammaproteobacteria	Pseudomonadales	Moraxellaceae	Psychrobacter	Psychrobacter pacificensis	63	3081333	246423	78127
MALASPINA_MH_030_BATHY_0.22_MP0534_Bin-91	98.12	98.45	0.11	100	Bacteria	Alphaproteobacteria	Alphaproteobacteria	Sphingomonadales	Sphingomonadaceae	Alteriqipengyuania	Alteriqipengyuania bathyomarina	65	3149019	280005	87358
MALASPINA_MH_030_BATHY_0.22_MP0534_Bin-95	74.21	83.03	2.94	0	Bacteria	Marinisomatota	Marinisomatia	Marinisomatales	TCS55	UBA2126	UBA2126 sp012964125	289	1954025	39583	8859
MALASPINA_MH_030_MESO_0.22_MP0536_Bin-11	98.99	99.62	0.21	50	Bacteria	Bacteroidota	Bacteroidia	Flavobacteriales	Flavobacteriaceae	Zunongwangia	Zunongwangia profunda	68	4904055	376172	173419
MALASPINA_MH_030_MESO_0.22_MP0536_Bin-17	94.51	94.51	0	0	Bacteria	Marinisomatota	Marinisomatia	Marinisomatales	TCS55	TCS55	TCS55 sp002715035	184	1925940	49829	16216
MALASPINA_MH_030_MESO_0.22_MP0536_Bin-26	57.93	57.93	0	0	Bacteria	Verrucomicrobiota	Verrucomicrobiae	Pedosphaerales	UBA1096	UBA1096		382	2024657	24276	5908
MALASPINA_MH_030_MESO_0.22_MP0536_Bin-28	62.91	62.91	0	0	Bacteria	Marinisomatota	Marinisomatia	SCGC-AAA003-L08	D37C17	D37C17	D37C17 sp012964845	214	1090701	29921	5515
MALASPINA_MH_030_MESO_0.22_MP0536_Bin-32	56.34	59.16	0.94	20	Bacteria	Gammaproteobacteria	Gammaproteobacteria	UBA4486	UBA4486	UBA11869		182	903408	25075	5518
MALASPINA_MH_030_MESO_0.22_MP0536_Bin-33	68.82	72.06	1.08	60	Bacteria	Alphaproteobacteria	Alphaproteobacteria	Rhodospirillales	UBA2165	GCA-2712665		277	1799606	34548	8234
MALASPINA_MH_030_MESO_0.22_MP0536_Bin-34	57.38	61.34	1.32	33.33	Bacteria	Gammaproteobacteria	Gammaproteobacteria	SAR86	SAR86	AEGEAN-183	AEGEAN-183 sp012965075	142	1277718	42173	14549
MALASPINA_MH_030_MESO_0.22_MP0536_Bin-36	89.81	93.05	1.08	28.57	Bacteria	Gammaproteobacteria	Gammaproteobacteria	Enterobacterales	Alteromonadaceae	Pseudoalteromonas	Pseudoalteromonas atlantica	314	4204449	84653	20554
MALASPINA_MH_030_MESO_0.22_MP0536_Bin-37	63.29	65.69	0.8	66.67	Archaea	Thermoplasmatota	Poseidoniia_A	Poseidoniales	Thalassarchaeaceae	Thalassarchaeum	Thalassarchaeum sp002507125	138	1106611	42633	11112
MALASPINA_MH_030_MESO_0.22_MP0536_Bin-39	61.72	68.32	2.2	0	Bacteria	Marinisomatota	Marinisomatia	Marinisomatales	TCS55	GCA-002701945		258	1622650	43810	8581
MALASPINA_MH_030_MESO_0.22_MP0536_Bin-44	78.97	92.53	4.52	25	Bacteria	Gammaproteobacteria	Gammaproteobacteria	Arenicellales	UBA868	REDSEA-S09-B13	REDSEA-S09-B13 sp002456995	335	2824929	62328	12274
MALASPINA_MH_030_MESO_0.22_MP0536_Bin-45	48.43	61.36	4.31	100	Bacteria	Gammaproteobacteria	Gammaproteobacteria	Enterobacterales	Alteromonadaceae	Pseudoalteromonas	Pseudoalteromonas tetraodonis	423	3110528	49187	9088
MALASPINA_MH_030_MESO_0.22_MP0536_Bin-46	99.16	99.67	0.17	0	Bacteria	Bacteroidota	Bacteroidia	Flavobacteriales	Flavobacteriaceae	Joostella	Joostella marina	45	4047669	613280	156610
MALASPINA_MH_030_MESO_0.22_MP0536_Bin-49	62.81	63.11	0.1	0	Bacteria	Marinisomatota	Marinisomatia	Marinisomatales	UBA1611	GCA-002717915		278	1240614	19313	4494
MALASPINA_MH_030_MESO_0.22_MP0536_Bin-51	72.1	75.25	1.05	20	Bacteria	Gammaproteobacteria	Gammaproteobacteria	Pseudomonadales	Pseudohongiellaceae	UBA9145	UBA9145 sp002694855	270	2437976	59219	13620
MALASPINA_MH_030_MESO_0.22_MP0536_Bin-53	93.1	93.46	0.12	0	Bacteria	Gammaproteobacteria	Gammaproteobacteria	Pseudomonadales	UBA6940	UBA6940	UBA6940 sp002450655	65	4129248	310434	109290
MALASPINA_MH_030_MESO_0.22_MP0536_Bin-56	58.2	59.85	0.55	100	Bacteria	Alphaproteobacteria	Alphaproteobacteria	UBA8558	UBA8558	UBA8558	UBA8558 sp002712065	114	807262	26751	9084
MALASPINA_MH_030_MESO_0.22_MP0536_Bin-61	95.71	97.36	0.55	66.67	Bacteria	Gammaproteobacteria	Gammaproteobacteria	Pseudomonadales	Moraxellaceae	Psychrobacter	Psychrobacter pacificensis	161	3029229	120924	28211
MALASPINA_MH_030_MESO_0.22_MP0536_Bin-67	87.32	87.32	0	0	Bacteria	SAR324	SAR324	SAR324	NAC60-12	Arctic96AD-7	Arctic96AD-7 sp002082305	273	2492372	59943	13446
MALASPINA_MH_030_MESO_0.22_MP0536_Bin-74	89.06	91.58	0.84	66.67	Bacteria	Gammaproteobacteria	Gammaproteobacteria	Pseudomonadales	Alcanivoracaceae	Alcanivorax	Alcanivorax sp002354605	325	2991299	49328	11809
MALASPINA_MH_030_MESO_0.22_MP0536_Bin-76	86.42	88.91	0.83	80	Bacteria	Alphaproteobacteria	Alphaproteobacteria	Rhodobacterales	Rhodobacteraceae	Sulfitobacter	Sulfitobacter pontiacus	329	3063713	82568	12268
MALASPINA_MH_030_MESO_0.22_MP0536_Bin-78	69.97	76.99	2.34	50	Bacteria	Gammaproteobacteria	Gammaproteobacteria	Enterobacterales	Alteromonadaceae	Alteromonas	Alteromonas macleodii	612	3684619	23734	6732
MALASPINA_MH_030_MESO_0.22_MP0536_Bin-8	95.45	99.29	1.28	80	Bacteria	Alphaproteobacteria	Alphaproteobacteria	Sphingomonadales	Sphingomonadaceae	Alteriqipengyuania	Alteriqipengyuania bathyomarina	68	3193180	216471	79622
MALASPINA_MH_030_MESO_0.22_MP0536_Bin-80	63.28	72.07	2.93	26.67	Bacteria	Gammaproteobacteria	Gammaproteobacteria	Pseudomonadales	HTCC2089	UBA11889	UBA11889 sp002313255	260	1952991	31944	9852
MALASPINA_MH_030_MESO_0.22_MP0536_Bin-82	69.83	72.29	0.82	40	Bacteria	Alphaproteobacteria	Alphaproteobacteria	Sphingomonadales	Sphingomonadaceae	Erythrobacter_A	Erythrobacter_A flavus	359	2225416	74486	7183
MALASPINA_MH_030_MESO_0.22_MP0538_Bin-17	98.39	99.08	0.23	100	Bacteria	Alphaproteobacteria	Alphaproteobacteria	Sphingomonadales	Sphingomonadaceae	Alteriqipengyuania	Alteriqipengyuania bathyomarina	29	3079400	337706	172244
MALASPINA_MH_030_MESO_0.22_MP0538_Bin-21	88.25	92.24	1.33	50	Bacteria	Gammaproteobacteria	Gammaproteobacteria	Enterobacterales	Alteromonadaceae	Pseudoalteromonas	Pseudoalteromonas atlantica	311	4115368	95870	20012
MALASPINA_MH_030_MESO_0.22_MP0538_Bin-23	77.51	83.36	1.95	66.67	Bacteria	Gammaproteobacteria	Gammaproteobacteria	Pseudomonadales	Halomonadaceae	Halomonas	Halomonas aquamarina	363	2247892	40558	7320
MALASPINA_MH_030_MESO_0.22_MP0538_Bin-25	94.31	95.18	0.29	50	Bacteria	Gammaproteobacteria	Gammaproteobacteria	Pseudomonadales	Oleiphilaceae	Marinobacter	Marinobacter salarius	235	4057474	169748	29400
MALASPINA_MH_030_MESO_0.22_MP0538_Bin-26	94.75	97.21	0.82	66.67	Bacteria	Gammaproteobacteria	Gammaproteobacteria	Pseudomonadales	Alcanivoracaceae	Alcanivorax	Alcanivorax sp900107995	102	3513621	332508	121758
MALASPINA_MH_030_MESO_0.22_MP0538_Bin-29	95.7	98.61	0.97	100	Bacteria	Alphaproteobacteria	Alphaproteobacteria	Sphingomonadales	Sphingomonadaceae	Erythrobacter_A		68	2976783	202208	61308
MALASPINA_MH_030_MESO_0.22_MP0538_Bin-30	84.74	91.25	2.17	0	Bacteria	Alphaproteobacteria	Alphaproteobacteria	Micavibrionales	Micavibrionaceae	UBA2638		188	2400128	88335	18874
MALASPINA_MH_030_MESO_0.22_MP0538_Bin-31	98.67	99.24	0.19	0	Bacteria	Bacteroidota	Bacteroidia	Flavobacteriales	Flavobacteriaceae	Croceibacter	Croceibacter atlanticus	13	3010706	841974	692206
MALASPINA_MH_030_MESO_0.22_MP0538_Bin-32	80.63	82.52	0.63	75	Bacteria	Alphaproteobacteria	Alphaproteobacteria	Sphingomonadales	Sphingomonadaceae	Erythrobacter_A	Erythrobacter_A sp002895025	346	2962690	48848	10986
MALASPINA_MH_030_MESO_0.22_MP0538_Bin-33	91.99	99.58	2.53	23.53	Bacteria	Gammaproteobacteria	Gammaproteobacteria	Pseudomonadales	Oleiphilaceae	Marinobacter	Marinobacter sp005871205	152	5160118	318249	118736
MALASPINA_MH_030_MESO_0.22_MP0538_Bin-36	61.36	61.36	0	0	Bacteria	Gammaproteobacteria	Gammaproteobacteria	Pseudomonadales	Moraxellaceae	Psychrobacter	Psychrobacter pacificensis	258	2719987	62127	14296
MALASPINA_MH_030_MESO_0.22_MP0538_Bin-39	89.76	91.53	0.59	25	Bacteria	Alphaproteobacteria	Alphaproteobacteria	Rhodobacterales	Rhodobacteraceae	Epibacterium	Epibacterium mobile	383	4263127	87665	15182
MALASPINA_MH_030_MESO_0.22_MP0538_Bin-41	61.22	61.76	0.18	40	Bacteria	Gammaproteobacteria	Gammaproteobacteria	SAR86	SAR86	AEGEAN-183		151	1277822	60286	10618
MALASPINA_MH_030_MESO_0.22_MP0538_Bin-42	83.45	90.2	2.25	57.14	Bacteria	Gammaproteobacteria	Gammaproteobacteria	Pseudomonadales	Alcanivoracaceae	Alcanivorax	Alcanivorax sp002354605	325	3222078	70270	14097
MALASPINA_MH_030_MESO_0.22_MP0538_Bin-43	99.03	99.51	0.16	0	Bacteria	Alphaproteobacteria	Alphaproteobacteria	Caulobacterales	Hyphomonadaceae	Hyphomonas	Hyphomonas sp000682775	18	3620437	962575	376497
MALASPINA_MH_030_MESO_0.22_MP0538_Bin-48	97.54	99.34	0.6	0	Bacteria	Alphaproteobacteria	Alphaproteobacteria	Rhodobacterales	Rhodobacteraceae	Marinovum	Marinovum algicola	29	4656316	792650	366570
MALASPINA_MH_030_MESO_0.22_MP0538_Bin-52	78.18	78.33	0.05	0	Bacteria	SAR324	SAR324	SAR324	NAC60-12	Arctic96AD-7	Arctic96AD-7 sp002082305	296	1808362	32603	7022
MALASPINA_MH_030_MESO_0.22_MP0538_Bin-53	81.69	88.89	2.4	58.33	Bacteria	Gammaproteobacteria	Gammaproteobacteria	Enterobacterales	Alteromonadaceae	Alteromonas	Alteromonas macleodii	481	4285516	56740	11615
MALASPINA_MH_030_MESO_0.22_MP0538_Bin-54	83.34	92.31	2.99	0	Bacteria	Actinobacteriota	Acidimicrobiia	Acidimicrobiales	MedAcidi-G1	UBA9410		176	2057430	59389	18171
MALASPINA_MH_030_MESO_0.22_MP0538_Bin-55	66.55	71.71	1.72	100	Bacteria	Gammaproteobacteria	Gammaproteobacteria	Pseudomonadales	Moraxellaceae	Psychrobacter		267	2979522	91093	15885
MALASPINA_MH_030_MESO_0.22_MP0538_Bin-57	98.32	100	0.56	0	Bacteria	Bacteroidota	Rhodothermia	Balneolales	Balneolaceae	Balneola	Balneola sp002364085	97	3282292	133623	45791
MALASPINA_MH_030_MESO_0.22_MP0538_Bin-58	78.05	82.22	1.39	25	Bacteria	Alphaproteobacteria	Alphaproteobacteria	Micavibrionales	Micavibrionaceae	UM-FILTER-47-13		275	2161818	30833	10259
MALASPINA_MH_030_MESO_0.22_MP0538_Bin-9	99.2	99.2	0	0	Bacteria	Alphaproteobacteria	Alphaproteobacteria	Rhodobacterales	Rhodobacteraceae	Sulfitobacter	Sulfitobacter pontiacus	103	3947349	214949	92156
MALASPINA_MH_030_DCM_0.22_MP0540_Bin-19	74.27	83.24	2.99	25	Bacteria	Actinobacteriota	Acidimicrobiia	Acidimicrobiales	UBA8592	MedAcidi-G2A	MedAcidi-G2A sp002709645	265	1672233	28402	7316
MALASPINA_MH_030_DCM_0.22_MP0540_Bin-2	45.07	53.05	2.66	75	Bacteria	Marinisomatota	Marinisomatia	Marinisomatales	Marinisomataceae	Marinisoma	Marinisoma sp002348725	110	546471	20651	5364
MALASPINA_MH_030_DCM_0.22_MP0540_Bin-22	92.09	95.75	1.22	83.33	Bacteria	Alphaproteobacteria	Alphaproteobacteria	Rhodobacterales	Rhodobacteraceae	Sulfitobacter	Sulfitobacter pontiacus	318	3711569	124871	16597
MALASPINA_MH_030_DCM_0.22_MP0540_Bin-23	82.82	89.39	2.19	50	Bacteria	Gammaproteobacteria	Gammaproteobacteria	Pseudomonadales	Alcanivoracaceae	Alcanivorax	Alcanivorax sp900107995	420	3265323	37166	9213
MALASPINA_MH_030_DCM_0.22_MP0540_Bin-25	56.67	61.83	1.72	0	Bacteria	Bacteroidota	Bacteroidia	Flavobacteriales	Flavobacteriaceae	GCA-2719315		195	1262525	26081	7140
MALASPINA_MH_030_DCM_0.22_MP0540_Bin-26	72.12	82.38	3.42	33.33	Bacteria	Actinobacteriota	Acidimicrobiia	Acidimicrobiales	MedAcidi-G1	MedAcidi-G1	MedAcidi-G1 sp003214465	134	1759876	113583	26202
MALASPINA_MH_030_DCM_0.22_MP0540_Bin-27	38.3	50.36	4.02	0	Bacteria	Gammaproteobacteria	Gammaproteobacteria	SAR86	D2472	SAR86A		146	879326	33015	7287
MALASPINA_MH_030_DCM_0.22_MP0540_Bin-29	88.43	95.06	2.21	100	Bacteria	Bacteroidota	Bacteroidia	Flavobacteriales	Flavobacteriaceae	GCA-002728855	GCA-002728855 sp002702405	72	1608140	89858	34119
MALASPINA_MH_030_DCM_0.22_MP0540_Bin-30	90.16	96.58	2.14	0	Bacteria	Actinobacteriota	Acidimicrobiia	Acidimicrobiales	TK06	MedAcidi-G3	MedAcidi-G3 sp002713975	113	2404899	124239	38829
MALASPINA_MH_030_DCM_0.22_MP0540_Bin-35	94.17	94.17	0	0	Archaea	Thermoproteota	Nitrososphaeria	Nitrososphaerales	Nitrosopumilaceae	Nitrosopelagicus	Nitrosopelagicus brevis	66	1027682	77115	28317
MALASPINA_MH_030_DCM_0.22_MP0540_Bin-37	70.05	79.02	2.99	50	Bacteria	Actinobacteriota	Acidimicrobiia	Acidimicrobiales	UBA8592	MedAcidi-G2A	MedAcidi-G2A sp002713485	136	1769967	74413	23585
MALASPINA_MH_030_DCM_0.22_MP0540_Bin-38	53.13	53.4	0.09	0	Bacteria	Gammaproteobacteria	Gammaproteobacteria	UBA4486	UBA4486	UBA11869	UBA11869 sp002698845	172	787247	14759	4563
MALASPINA_MH_030_DCM_0.22_MP0540_Bin-4	50.35	58.51	2.72	25	Bacteria	Verrucomicrobiota	Verrucomicrobiae	Verrucomicrobiales	DEV007	EC70		404	2273863	29436	6254
MALASPINA_MH_030_DCM_0.22_MP0540_Bin-49	51.73	57.61	1.96	20	Bacteria	Gammaproteobacteria	Gammaproteobacteria	SAR86	AG-339-G14			168	912926	18456	6089
MALASPINA_MH_030_DCM_0.22_MP0540_Bin-5	82.17	83.46	0.43	0	Bacteria	Actinobacteriota	Acidimicrobiia	Acidimicrobiales	MedAcidi-G1	MedAcidi-G1	MedAcidi-G1 sp002299135	162	1488817	42320	11440
MALASPINA_MH_030_DCM_0.22_MP0540_Bin-53	63.41	65.63	0.74	50	Bacteria	Gammaproteobacteria	Gammaproteobacteria	GCA-002705445	GCA-002716945	GCA-2728355		130	836255	28404	7645
MALASPINA_MH_030_DCM_0.22_MP0540_Bin-54	80.34	80.34	0	0	Bacteria	Gammaproteobacteria	Gammaproteobacteria	GCA-002705445	GCA-002716945	GCA-2698665		41	1003915	98984	42153
MALASPINA_MH_030_DCM_0.22_MP0540_Bin-55	80.76	92.31	3.85	20	Bacteria	Actinobacteriota	Acidimicrobiia	Acidimicrobiales	UBA8592	UBA8592	UBA8592 sp002703045	90	2068308	131380	43147
MALASPINA_MH_030_DCM_0.22_MP0540_Bin-59	64.52	65.81	0.43	0	Bacteria	Actinobacteriota	Acidimicrobiia	Actinomarinales	Actinomarinaceae	Actinomarina	Actinomarina sp902533795	100	810592	70569	12387
MALASPINA_MH_030_DCM_0.22_MP0540_Bin-6	57.68	62.84	1.72	100	Bacteria	Gammaproteobacteria	Gammaproteobacteria	Pseudomonadales	Moraxellaceae	Psychrobacter	Psychrobacter pacificensis	371	2215558	32996	6581
MALASPINA_MH_030_DCM_0.22_MP0540_Bin-62	78.91	85.51	2.2	100	Bacteria	Marinisomatota	Marinisomatia	Marinisomatales	TCS55	GCA-002713455	GCA-002713455 sp002713455	158	1549834	50116	13508
MALASPINA_MH_030_DCM_0.22_MP0540_Bin-70	74.31	79.47	1.72	0	Bacteria	Marinisomatota	Marinisomatia	Marinisomatales	TCS55	GCA-002701945	GCA-002701945 sp002701945	182	1941301	106502	15285
MALASPINA_MH_030_DCM_0.22_MP0540_Bin-77	46.17	53.85	2.56	60	Bacteria	Actinobacteriota	Acidimicrobiia	Actinomarinales	Actinomarinaceae	Actinomarina	Actinomarina sp003282445	75	675722	38353	12897
MALASPINA_MH_030_DCM_0.22_MP0540_Bin-78	59.65	61.69	0.68	0	Bacteria	Verrucomicrobiota	Verrucomicrobiae	Verrucomicrobiales	DEV007	EC70		384	2125497	31529	5828
MALASPINA_MH_030_DCM_0.22_MP0540_Bin-79	75.66	78.21	0.85	100	Bacteria	Actinobacteriota	Acidimicrobiia	Acidimicrobiales	TK06	UBA7388	UBA7388 sp002470695	261	1809200	33732	8396
MALASPINA_MH_030_DCM_0.22_MP0540_Bin-8	47.28	55.92	2.88	28.57	Bacteria	Gammaproteobacteria	Gammaproteobacteria	SAR86	SAR86	CACOMS01		177	1195184	31024	8277
MALASPINA_MH_030_DCM_0.22_MP0540_Bin-85	81.08	86.6	1.84	81.82	Bacteria	Gammaproteobacteria	Gammaproteobacteria	Enterobacterales	Alteromonadaceae	Alteromonas	Alteromonas macleodii	541	3716054	34160	8515
MALASPINA_MH_030_DCM_0.22_MP0540_Bin-87	76.76	81.17	1.47	0	Bacteria	Bacteroidota	Bacteroidia	Flavobacteriales	Flavobacteriaceae	MED-G11	MED-G11 sp902586435	97	1134264	73832	21517
MALASPINA_MH_030_DCM_0.22_MP0540_Bin-9	58.21	58.39	0.06	0	Bacteria	Alphaproteobacteria	Alphaproteobacteria	TMED109	TMED109	TMED109	TMED109 sp002720535	219	1301068	33518	6951
MALASPINA_MH_030_DCM_0.22_MP0540_Bin-91	79.67	79.67	0	0	Bacteria	Marinisomatota	Marinisomatia	Marinisomatales	Marinisomataceae	Marinisoma	Marinisoma sp002710515	44	803321	85853	28967
MALASPINA_MH_030_DCM_0.22_MP0540_Bin-92	81.85	83.5	0.55	0	Bacteria	Bacteroidota	Bacteroidia	Cytophagales	Marinoscillaceae	GCA-2715645	GCA-2715645 sp902529805	59	1570192	149933	40751
MALASPINA_MH_030_DCM_0.22_MP0540_Bin-94	62.74	72.64	3.3	100	Bacteria	Marinisomatota	Marinisomatia	Marinisomatales	TCS55	TMED108		170	1397653	31927	10243
MALASPINA_MH_044_EPI_0.22_MP0778_Bin-103	79.37	85.28	1.97	0	Bacteria	Bacteroidota	Bacteroidia	Chitinophagales	UBA8649	UBA8649		230	1875577	48947	10680
MALASPINA_MH_044_EPI_0.22_MP0778_Bin-105	64.53	73.5	2.99	40	Bacteria	Actinobacteriota	Acidimicrobiia	Actinomarinales	Actinomarinaceae	Actinomarina	Actinomarina sp902555055	53	891711	81637	36565
MALASPINA_MH_044_EPI_0.22_MP0778_Bin-107	96.3	97.53	0.41	0	Bacteria	Gammaproteobacteria	Gammaproteobacteria	Pseudomonadales	Moraxellaceae	Psychrobacter	Psychrobacter pacificensis	110	2851131	146306	36853
MALASPINA_MH_044_EPI_0.22_MP0778_Bin-108	69.73	73.72	1.33	37.5	Bacteria	Bacteroidota	Bacteroidia	Flavobacteriales	Flavobacteriaceae	UBA7446	UBA7446 sp002698745	163	1338327	41829	10047
MALASPINA_MH_044_EPI_0.22_MP0778_Bin-115	49.14	60.51	3.79	37.04	Bacteria	Bacteroidota	Bacteroidia	Flavobacteriales	Flavobacteriaceae	UBA3537	UBA3537 sp002698705	222	1370303	30201	7005
MALASPINA_MH_044_EPI_0.22_MP0778_Bin-120	69.81	73.14	1.11	80	Bacteria	Cyanobacteria	Cyanobacteriia	PCC-6307	Cyanobiaceae	Prochlorococcus_B	Prochlorococcus_B marinus_B	158	1105668	22798	8788
MALASPINA_MH_044_EPI_0.22_MP0778_Bin-123	55.84	63.04	2.4	25	Bacteria	Gammaproteobacteria	Gammaproteobacteria	Pseudomonadales	Porticoccaceae	AAA300-D14	AAA300-D14 sp902604945	227	1292873	28286	6249
MALASPINA_MH_044_EPI_0.22_MP0778_Bin-124	55.17	55.17	0	0	Bacteria	Bacteroidota	Rhodothermia	Balneolales	Balneolaceae	UBA1275	UBA1275 sp002457365	265	1236529	16670	5089
MALASPINA_MH_044_EPI_0.22_MP0778_Bin-13	66.65	71.78	1.71	37.5	Bacteria	Alphaproteobacteria	Alphaproteobacteria	Rhodobacterales	Rhodobacteraceae	MED-G52	MED-G52 sp902602765	221	1671081	62205	9786
MALASPINA_MH_044_EPI_0.22_MP0778_Bin-133	51.25	51.52	0.09	100	Bacteria	Gammaproteobacteria	Gammaproteobacteria	Pseudomonadales	Halieaceae	Luminiphilus	Luminiphilus sp002683335	345	1463187	14604	4310
MALASPINA_MH_044_EPI_0.22_MP0778_Bin-136	41.31	52.38	3.69	0	Bacteria	Alphaproteobacteria	Alphaproteobacteria	HIMB59	HIMB59	HIMB59		159	937326	30175	6752
MALASPINA_MH_044_EPI_0.22_MP0778_Bin-143	65.95	66.25	0.1	100	Bacteria	Marinisomatota	Marinisomatia	Marinisomatales	Marinisomataceae	Marinisoma		108	700129	36514	7481
MALASPINA_MH_044_EPI_0.22_MP0778_Bin-148	59.18	62.54	1.12	20	Bacteria	Alphaproteobacteria	Alphaproteobacteria	Rhizobiales_B	TMED25	MED-G09	MED-G09 sp002704345	178	987948	17530	5931
MALASPINA_MH_044_EPI_0.22_MP0778_Bin-153	78	82.56	1.52	62.5	Bacteria	Bacteroidota	Bacteroidia	Flavobacteriales	Flavobacteriaceae	UBA8316	UBA8316 sp002171295	172	1935281	55265	17277
MALASPINA_MH_044_EPI_0.22_MP0778_Bin-160	66.12	67.2	0.36	0	Bacteria	Bacteroidota	Bacteroidia	Flavobacteriales	Flavobacteriaceae	MED-G13		85	1293849	97594	25393
MALASPINA_MH_044_EPI_0.22_MP0778_Bin-166	51.72	51.72	0	0	Bacteria	Gammaproteobacteria	Gammaproteobacteria	SAR86	D2472	SAR86A	SAR86A sp902557965	86	893678	59060	14625
MALASPINA_MH_044_EPI_0.22_MP0778_Bin-168	63.79	63.79	0	0	Bacteria	Gammaproteobacteria	Gammaproteobacteria	SAR86	D2472	SAR86A	SAR86A sp902556105	80	1067472	58190	24646
MALASPINA_MH_044_EPI_0.22_MP0778_Bin-170	44.88	52.56	2.56	66.67	Bacteria	Actinobacteriota	Acidimicrobiia	Actinomarinales	Actinomarinaceae	Actinomarina		94	672959	54303	8495
MALASPINA_MH_044_EPI_0.22_MP0778_Bin-171	78.64	90.88	4.08	14.29	Bacteria	Verrucomicrobiota	Verrucomicrobiae	Opitutales	Opitutaceae	UBA5691		475	3763167	40610	9634
MALASPINA_MH_044_EPI_0.22_MP0778_Bin-177	91.5	92.52	0.34	100	Bacteria	Verrucomicrobiota	Verrucomicrobiae	Verrucomicrobiales	Akkermansiaceae	SW10	SW10 sp002420315	344	3389155	64107	13817
MALASPINA_MH_044_EPI_0.22_MP0778_Bin-179	50.61	56.64	2.01	14.29	Bacteria	Gammaproteobacteria	Gammaproteobacteria	SAR86	D2472	SCGC-AAA076-P13	SCGC-AAA076-P13 sp902515155	130	815626	37151	6779
MALASPINA_MH_044_EPI_0.22_MP0778_Bin-180	80.6	80.9	0.1	100	Bacteria	Planctomycetota	Planctomycetes	Pirellulales	UBA1268	UBA1268	UBA1268 sp002862175	368	2362079	36113	7561
MALASPINA_MH_044_EPI_0.22_MP0778_Bin-182	45.77	56.3	3.51	50	Bacteria	Alphaproteobacteria	Alphaproteobacteria	TMED109	TMED131	TMED62		173	1443846	74232	10811
MALASPINA_MH_044_EPI_0.22_MP0778_Bin-183	55.21	63.13	2.64	0	Bacteria	Alphaproteobacteria	Alphaproteobacteria	Rhodobacterales	Rhodobacteraceae	MED-G52		236	1676613	35955	9785
MALASPINA_MH_044_EPI_0.22_MP0778_Bin-184	63.97	63.97	0	0	Bacteria	Bacteroidota	Bacteroidia	Flavobacteriales	Flavobacteriaceae	MED-G11	MED-G11 sp902597925	129	981670	23692	10099
MALASPINA_MH_044_EPI_0.22_MP0778_Bin-23	54.13	60.4	2.09	18.18	Bacteria	Bacteroidota	Bacteroidia	Flavobacteriales	Flavobacteriaceae	MS024-2A		244	1339140	18525	5952
MALASPINA_MH_044_EPI_0.22_MP0778_Bin-25	59.65	63.25	1.2	0	Bacteria	Alphaproteobacteria	Alphaproteobacteria	Pelagibacterales	AG-422-B15	CACCCN01	CACCCN01 sp902544525	78	927677	73031	17968
MALASPINA_MH_044_EPI_0.22_MP0778_Bin-28	91.41	93.54	0.71	50	Bacteria	Verrucomicrobiota	Verrucomicrobiae	Opitutales	MB11C04	MB11C04		269	2597972	66466	13397
MALASPINA_MH_044_EPI_0.22_MP0778_Bin-31	46.69	51.49	1.6	100	Archaea	Thermoplasmatota	Poseidoniia_A	Poseidoniales	Thalassarchaeaceae	MGIIb-O2	MGIIb-O2 sp002495525	157	944390	21190	7547
MALASPINA_MH_044_EPI_0.22_MP0778_Bin-38	86.97	90.99	1.34	16.67	Bacteria	Gammaproteobacteria	Gammaproteobacteria	Pseudomonadales	HTCC2089	UBA4421	UBA4421 sp002726925	156	2786852	106872	39143
MALASPINA_MH_044_EPI_0.22_MP0778_Bin-48	59.06	63.77	1.57	37.5	Bacteria	Alphaproteobacteria	Alphaproteobacteria	Puniceispirillales	Puniceispirillaceae	MED-G116	MED-G116 sp004212735	270	1337635	18595	5110
MALASPINA_MH_044_EPI_0.22_MP0778_Bin-49	61.13	64.43	1.1	0	Bacteria	Bacteroidota	Bacteroidia	Flavobacteriales	Flavobacteriaceae	MS024-2A		248	1294971	26515	5666
MALASPINA_MH_044_EPI_0.22_MP0778_Bin-54	93.92	94.97	0.35	50	Bacteria	Alphaproteobacteria	Alphaproteobacteria	Rhodobacterales	Rhodobacteraceae	CPC320	CPC320 sp002684375	328	3920836	108104	17083
MALASPINA_MH_044_EPI_0.22_MP0778_Bin-57	85.64	90.05	1.47	50	Bacteria	Bacteroidota	Bacteroidia	Flavobacteriales	Flavobacteriaceae	MED-G14		79	1453799	82407	26089
MALASPINA_MH_044_EPI_0.22_MP0778_Bin-60	45.79	57.46	3.89	63.16	Bacteria	Gammaproteobacteria	Gammaproteobacteria	SAR86	D2472	SCGC-AAA076-P13		130	1171156	64655	13377
MALASPINA_MH_044_EPI_0.22_MP0778_Bin-65	97.18	97.36	0.06	100	Bacteria	Alphaproteobacteria	Alphaproteobacteria	Rhodobacterales	Rhodobacteraceae	Sulfitobacter	Sulfitobacter pontiacus	84	3534684	193403	80356
MALASPINA_MH_044_EPI_0.22_MP0778_Bin-67	46.47	52.53	2.02	69.23	Bacteria	Gammaproteobacteria	Gammaproteobacteria	GCA-002705445	GCA-002705445	GCA-2705445		125	799605	22571	8209
MALASPINA_MH_044_EPI_0.22_MP0778_Bin-70	60.15	61.32	0.39	0	Bacteria	Gammaproteobacteria	Gammaproteobacteria	Pseudomonadales	Porticoccaceae	HTCC2207		231	1291768	19365	6018
MALASPINA_MH_044_EPI_0.22_MP0778_Bin-75	48.1	50.83	0.91	13.64	Bacteria	Gammaproteobacteria	Gammaproteobacteria	SAR86	SAR86	GCA-2707915	GCA-2707915 sp902606175	149	1176004	50366	10522
MALASPINA_MH_044_EPI_0.22_MP0778_Bin-77	89.22	93.54	1.44	18.18	Bacteria	Alphaproteobacteria	Alphaproteobacteria	Rhodobacterales	Rhodobacteraceae	LGRT01	LGRT01 sp001642945	218	2867652	103206	19741
MALASPINA_MH_044_EPI_0.22_MP0778_Bin-82	76.44	87.51	3.69	29.41	Bacteria	Bacteroidota	Bacteroidia	Flavobacteriales	Flavobacteriaceae	UBA3537	UBA3537 sp002709185	151	1830901	128500	19846
MALASPINA_MH_044_EPI_0.22_MP0778_Bin-86	49.12	58.81	3.23	55.56	Bacteria	Bacteroidota	Bacteroidia	Flavobacteriales	UBA10066	MED-G20		342	1575852	17477	4871
MALASPINA_MH_044_EPI_0.22_MP0778_Bin-87	88.96	95.59	2.21	25	Bacteria	Bacteroidota	Bacteroidia	Flavobacteriales	Flavobacteriaceae	TMED220	TMED220 sp002169155	77	1695329	90717	35168
MALASPINA_MH_044_EPI_0.22_MP0778_Bin-93	52.59	62.7	3.37	0	Bacteria	Actinobacteriota	Acidimicrobiia	Actinomarinales	Actinomarinaceae	Actinomarina		139	1002301	38271	8595
MALASPINA_MH_044_EPI_0.22_MP0778_Bin-94	59.82	71.37	3.85	40	Bacteria	Actinobacteriota	Acidimicrobiia	Actinomarinales	Actinomarinaceae	Actinomarina	Actinomarina sp002308095	72	924713	84726	17777
MALASPINA_MH_044_EPI_0.22_MP0778_Bin-98	52.63	52.63	0	0	Bacteria	Actinobacteriota	Acidimicrobiia	Actinomarinales	Actinomarinaceae	Actinomarina		63	446713	30361	9491
MALASPINA_MH_044_EPI_0.22_MP0778_Bin-99	81.7	86.53	1.61	50	Bacteria	Bacteroidota	Bacteroidia	Flavobacteriales	Flavobacteriaceae	MED-G14	MED-G14 sp003331885	102	1288420	63243	19625
MALASPINA_MH_044_BATHY_0.22_MP0780_Bin-1	84.96	90.33	1.79	0	Bacteria	Bdellovibrionota	Bacteriovoracia	Bacteriovoracales	Bacteriovoracaceae			15	2876576	725821	376385
MALASPINA_MH_044_BATHY_0.22_MP0780_Bin-10	49.93	51.88	0.65	0	Bacteria	Alphaproteobacteria	Alphaproteobacteria	Rhodobacterales	Rhodobacteraceae	Salipiger	Salipiger marinus	652	3105539	33094	4956
MALASPINA_MH_044_BATHY_0.22_MP0780_Bin-11	49.59	51.9	0.77	40	Bacteria	Gammaproteobacteria	Gammaproteobacteria	UBA11654	UBA11654	DTSX01	DTSX01 sp012965065	190	1051330	18330	6298
MALASPINA_MH_044_BATHY_0.22_MP0780_Bin-13	60.67	67.09	2.14	0	Bacteria	Actinobacteriota	Acidimicrobiia	Acidimicrobiales	MedAcidi-G1			280	1261910	18933	4525
MALASPINA_MH_044_BATHY_0.22_MP0780_Bin-15	96.25	96.76	0.17	100	Bacteria	Actinobacteriota	Actinomycetia	Propionibacteriales	Nocardioidaceae	Nocardioides	Nocardioides sp001627335	193	4157496	290325	52589
MALASPINA_MH_044_BATHY_0.22_MP0780_Bin-16	64.66	68.89	1.41	40	Bacteria	Bacteroidota	Bacteroidia	Flavobacteriales	Flavobacteriaceae	Psychroflexus	Psychroflexus salarius	332	1614908	19313	5062
MALASPINA_MH_044_BATHY_0.22_MP0780_Bin-18	96.78	99.6	0.94	0	Bacteria	Alphaproteobacteria	Alphaproteobacteria	Rhizobiales	Rhizobiaceae	Fulvimarina		47	5035418	844720	270237
MALASPINA_MH_044_BATHY_0.22_MP0780_Bin-20	64.48	64.48	0	0	Bacteria	Bacteroidota	Bacteroidia	Flavobacteriales	Flavobacteriaceae	Zunongwangia	Zunongwangia profunda	474	3642157	42003	9783
MALASPINA_MH_044_BATHY_0.22_MP0780_Bin-21	83.18	87.35	1.39	100	Bacteria	Bacteroidota	Bacteroidia	Flavobacteriales	Flavobacteriaceae	Dokdonia	Dokdonia donghaensis	367	2590744	52975	8634
MALASPINA_MH_044_BATHY_0.22_MP0780_Bin-22	58.05	58.41	0.12	33.33	Bacteria	Gammaproteobacteria	Gammaproteobacteria	SAR86	SAR86	AEGEAN-183	AEGEAN-183 sp012965075	159	1182041	28038	9703
MALASPINA_MH_044_BATHY_0.22_MP0780_Bin-24	49.13	59.48	3.45	100	Bacteria	Alphaproteobacteria	Alphaproteobacteria	Sphingomonadales	Sphingomonadaceae	Sphingobium	Sphingobium sp000153545	302	3489719	93811	17455
MALASPINA_MH_044_BATHY_0.22_MP0780_Bin-26	75.25	82.66	2.47	55.56	Bacteria	Bacteroidota	Bacteroidia	Flavobacteriales	Flavobacteriaceae	Zunongwangia		486	3943010	65663	10187
MALASPINA_MH_044_BATHY_0.22_MP0780_Bin-3	98.31	98.88	0.19	0	Bacteria	Gammaproteobacteria	Gammaproteobacteria	Pseudomonadales	Alcanivoracaceae	Alcanivorax	Alcanivorax sp002354605	80	3495379	342774	78338
MALASPINA_MH_044_BATHY_0.22_MP0780_Bin-30	55.99	61.81	1.94	50	Archaea	Thermoproteota	Nitrososphaeria	Nitrososphaerales	Nitrosopumilaceae	Nitrosopelagicus	Nitrosopelagicus sp012964965	96	618735	22490	7707
MALASPINA_MH_044_BATHY_0.22_MP0780_Bin-34	83.6	89.75	2.05	57.14	Bacteria	Gammaproteobacteria	Gammaproteobacteria	Nitrosococcales	Methylophagaceae	Methylophaga	Methylophaga sp002706095	315	2601880	36329	10939
MALASPINA_MH_044_BATHY_0.22_MP0780_Bin-35	95.87	99.14	1.09	25	Bacteria	Gammaproteobacteria	Gammaproteobacteria	Pseudomonadales	Pseudomonadaceae	Pseudomonas_D	Pseudomonas_D gallaeciensis	115	4222600	482488	73252
MALASPINA_MH_044_BATHY_0.22_MP0780_Bin-36	95.63	98.48	0.95	66.67	Bacteria	Bacteroidota	Bacteroidia	Flavobacteriales	Flavobacteriaceae	Croceibacter	Croceibacter atlanticus	18	2786676	876365	682785
MALASPINA_MH_044_BATHY_0.22_MP0780_Bin-39	69.48	70.8	0.44	100	Bacteria	Alphaproteobacteria	Alphaproteobacteria	Rhodobacterales	Rhodobacteraceae	Epibacterium	Epibacterium mobile	563	3534551	27657	7322
MALASPINA_MH_044_BATHY_0.22_MP0780_Bin-4	79.85	81.89	0.68	50	Bacteria	Alphaproteobacteria	Alphaproteobacteria	Sphingomonadales	Sphingomonadaceae	Sphingobium	Sphingobium sp002457415	120	3199076	304560	40155
MALASPINA_MH_044_BATHY_0.22_MP0780_Bin-40	95.82	98.1	0.76	100	Bacteria	Bacteroidota	Bacteroidia	Flavobacteriales	Flavobacteriaceae	Leeuwenhoekiella	Leeuwenhoekiella blandensis	122	4244285	325355	110439
MALASPINA_MH_044_BATHY_0.22_MP0780_Bin-41	88.69	93.43	1.58	44.44	Bacteria	Alphaproteobacteria	Alphaproteobacteria	Rhodobacterales	Rhodobacteraceae	Marinovum	Marinovum algicola	393	4581004	63728	14726
MALASPINA_MH_044_BATHY_0.22_MP0780_Bin-42	82.86	91.35	2.83	27.78	Bacteria	Alphaproteobacteria	Alphaproteobacteria	Sphingomonadales	Sphingomonadaceae	Erythrobacter_A	Erythrobacter_A sp002895025	343	4165124	171158	17979
MALASPINA_MH_044_BATHY_0.22_MP0780_Bin-45	77.67	79.8	0.71	53.85	Bacteria	Bacteroidota	Bacteroidia	Flavobacteriales	Flavobacteriaceae	Mesonia	Mesonia mobilis	296	2408674	43145	10660
MALASPINA_MH_044_BATHY_0.22_MP0780_Bin-47	93.89	98.66	1.59	85.71	Bacteria	Alphaproteobacteria	Alphaproteobacteria	Sphingomonadales	Sphingomonadaceae	Alteriqipengyuania	Alteriqipengyuania bathyomarina	71	3087268	316179	92302
MALASPINA_MH_044_BATHY_0.22_MP0780_Bin-49	98.6	98.9	0.1	0	Bacteria	Alphaproteobacteria	Alphaproteobacteria	Micavibrionales	UBA2020			10	2137566	615641	263007
MALASPINA_MH_044_BATHY_0.22_MP0780_Bin-50	81.11	87.71	2.2	33.33	Bacteria	Marinisomatota	Marinisomatia	Marinisomatales	TCS55	TCS55	TCS55 sp002715035	219	1767155	45592	9415
MALASPINA_MH_044_BATHY_0.22_MP0780_Bin-51	82.99	85.48	0.83	0	Bacteria	Actinobacteriota	Actinomycetia	Mycobacteriales	Mycobacteriaceae	Rhodococcus_B	Rhodococcus_B sp001942265	708	4552031	43131	7414
MALASPINA_MH_044_BATHY_0.22_MP0780_Bin-52	98.7	99.81	0.37	0	Bacteria	Gammaproteobacteria	Gammaproteobacteria	Pseudomonadales	Alcanivoracaceae	Alcanivorax	Alcanivorax sp900107995	90	3536283	176940	69853
MALASPINA_MH_044_BATHY_0.22_MP0780_Bin-53	95.27	97.19	0.64	33.33	Bacteria	Gammaproteobacteria	Gammaproteobacteria	Pseudomonadales	Moraxellaceae	Psychrobacter	Psychrobacter pacificensis	152	3014788	84121	28104
MALASPINA_MH_044_BATHY_0.22_MP0780_Bin-63	97.12	98.11	0.33	25	Bacteria	Bacteroidota	Bacteroidia	Flavobacteriales	Flavobacteriaceae	Nonlabens	Nonlabens dokdonensis_B	34	3254611	522341	126581
MALASPINA_MH_044_BATHY_0.22_MP0780_Bin-7	93.17	98.48	1.77	16.67	Bacteria	Actinobacteriota	Actinomycetia	Actinomycetales	Microbacteriaceae	Microbacterium	Microbacterium sp900098805	98	3253626	265032	96668
MALASPINA_MH_044_BATHY_0.22_MP0780_Bin-70	98.06	99.02	0.32	0	Bacteria	Bacteroidota	Bacteroidia	Flavobacteriales	Flavobacteriaceae	Aurantibacter	Aurantibacter aestuarii	18	2821890	906881	320606
MALASPINA_MH_044_BATHY_0.22_MP0780_Bin-71	63.5	65.69	0.73	40	Bacteria	Bacteroidota	Bacteroidia	Flavobacteriales	Flavobacteriaceae	Maribacter	Maribacter dokdonensis	533	2638441	17023	5244
MALASPINA_MH_044_BATHY_0.22_MP0780_Bin-76	90.74	94.22	1.16	0	Bacteria	Alphaproteobacteria	Alphaproteobacteria	Micavibrionales	Micavibrionaceae	UM-FILTER-47-13	UM-FILTER-47-13 sp012960155	25	2571573	454553	152535
MALASPINA_MH_044_BATHY_0.22_MP0780_Bin-79	85.12	85.12	0	0	Bacteria	SAR324	SAR324	SAR324	NAC60-12	Arctic96AD-7	Arctic96AD-7 sp002082305	304	2419424	39984	10465
MALASPINA_MH_044_BATHY_0.22_MP0780_Bin-80	67.29	70.77	1.16	75	Bacteria	Gammaproteobacteria	Gammaproteobacteria	Pseudomonadales	Halomonadaceae	Halomonas	Halomonas aquamarina	352	2385000	50746	7984
MALASPINA_MH_044_BATHY_0.22_MP0780_Bin-83	69.8	72.86	1.02	0	Bacteria	Gammaproteobacteria	Gammaproteobacteria	Enterobacterales	Alteromonadaceae	Pseudoalteromonas	Pseudoalteromonas atlantica	569	3119474	29815	5946
MALASPINA_MH_044_BATHY_0.22_MP0780_Bin-84	74.62	78.43	1.27	40	Bacteria	Gammaproteobacteria	Gammaproteobacteria	Pseudomonadales	Halomonadaceae	Halomonas	Halomonas sp002366715	456	2803158	27337	7269
MALASPINA_MH_044_BATHY_0.22_MP0780_Bin-85	93.86	94.97	0.37	100	Bacteria	Alphaproteobacteria	Alphaproteobacteria	Rhodobacterales	Rhodobacteraceae	Sulfitobacter	Sulfitobacter pontiacus	99	3347747	206380	62326
MALASPINA_MH_044_BATHY_0.22_MP0780_Bin-88	94.26	99.3	1.68	0	Bacteria	Gammaproteobacteria	Gammaproteobacteria	Enterobacterales	Alteromonadaceae	Alteromonas_B	Alteromonas_B confluentis	34	4849258	468760	172865
MALASPINA_MH_044_BATHY_0.22_MP0780_Bin-89	91.22	95.27	1.35	0	Bacteria	Chlamydiota	Chlamydiia	Chlamydiales	Parachlamydiaceae	JABDDC01		28	1854638	326078	79991
MALASPINA_MH_044_BATHY_0.22_MP0780_Bin-91	84.52	93.73	3.07	40	Bacteria	Actinobacteriota	Acidimicrobiia	Acidimicrobiales	MedAcidi-G1	UBA9410	UBA9410 sp012961035	211	2176171	55232	13559
MALASPINA_MH_044_BATHY_0.22_MP0780_Bin-92	47.41	57.76	3.45	100	Bacteria	Gammaproteobacteria	Gammaproteobacteria	Enterobacterales	Alteromonadaceae	Alteromonas	Alteromonas mediterranea	290	3274892	63346	15930
MALASPINA_MH_044_BATHY_0.22_MP0782_Bin-10	91.51	93.52	0.67	50	Bacteria	Gammaproteobacteria	Gammaproteobacteria	Pseudomonadales	Moraxellaceae	Psychrobacter	Psychrobacter sp000511655	186	2490777	58547	18629
MALASPINA_MH_044_BATHY_0.22_MP0782_Bin-18	92.88	96.72	1.28	100	Bacteria	Alphaproteobacteria	Alphaproteobacteria	Rhodobacterales	Rhodobacteraceae	Sulfitobacter	Sulfitobacter pontiacus	98	3483880	182572	73633
MALASPINA_MH_044_BATHY_0.22_MP0782_Bin-20	95.98	100	1.34	0	Bacteria	Alphaproteobacteria	Alphaproteobacteria	Rhizobiales	Rhizobiaceae	Fulvimarina		47	5129158	573599	241686
MALASPINA_MH_044_BATHY_0.22_MP0782_Bin-22	91.22	95.27	1.35	0	Bacteria	Chlamydiota	Chlamydiia	Chlamydiales	Parachlamydiaceae	JABDDC01		25	1859037	326078	79991
MALASPINA_MH_044_BATHY_0.22_MP0782_Bin-23	80.84	82.55	0.57	0	Bacteria	Bacteroidota	Bacteroidia	Flavobacteriales	Flavobacteriaceae	Mesonia	Mesonia mobilis	287	2602627	57642	12723
MALASPINA_MH_044_BATHY_0.22_MP0782_Bin-25	54.63	57.21	0.86	100	Bacteria	Alphaproteobacteria	Alphaproteobacteria	Sphingomonadales	Sphingomonadaceae	Erythrobacter_A	Erythrobacter_A pelagi	331	2062541	33288	7174
MALASPINA_MH_044_BATHY_0.22_MP0782_Bin-26	71.33	75.5	1.39	0	Bacteria	Alphaproteobacteria	Alphaproteobacteria	Micavibrionales	Micavibrionaceae	UBA1664	UBA1664 sp002320485	158	1603203	44724	12877
MALASPINA_MH_044_BATHY_0.22_MP0782_Bin-29	76.8	77.22	0.14	100	Bacteria	Gammaproteobacteria	Gammaproteobacteria	Pseudomonadales	Halomonadaceae	Halomonas	Halomonas aquamarina	322	2618550	61990	10571
MALASPINA_MH_044_BATHY_0.22_MP0782_Bin-32	77.18	78.74	0.52	64.29	Bacteria	Alphaproteobacteria	Alphaproteobacteria	Sphingomonadales	Sphingomonadaceae	Alteriqipengyuania	Alteriqipengyuania sp002729695	269	2541858	81887	12690
MALASPINA_MH_044_BATHY_0.22_MP0782_Bin-34	99.24	99.24	0	0	Bacteria	Bacteroidota	Bacteroidia	Flavobacteriales	Flavobacteriaceae	Leeuwenhoekiella	Leeuwenhoekiella blandensis	47	4197965	607473	214688
MALASPINA_MH_044_BATHY_0.22_MP0782_Bin-36	97.06	98.02	0.32	0	Bacteria	Bacteroidota	Bacteroidia	Flavobacteriales	Flavobacteriaceae	Aurantibacter	Aurantibacter aestuarii	13	2712243	532560	315676
MALASPINA_MH_044_BATHY_0.22_MP0782_Bin-37	85.85	98.06	4.07	84.21	Bacteria	Gammaproteobacteria	Gammaproteobacteria	Pseudomonadales	Pseudomonadaceae	Pseudomonas_D	Pseudomonas_D gallaeciensis	105	4259734	304578	101344
MALASPINA_MH_044_BATHY_0.22_MP0782_Bin-41	98.2	98.2	0	0	Bacteria	Alphaproteobacteria	Alphaproteobacteria	Sphingomonadales	Sphingomonadaceae	Alteriqipengyuania	Alteriqipengyuania bathyomarina	26	3080256	462696	199382
MALASPINA_MH_044_BATHY_0.22_MP0782_Bin-43	86.74	92.11	1.79	0	Bacteria	Bdellovibrionota	Bacteriovoracia	Bacteriovoracales	Bacteriovoracaceae			9	2892568	792149	463445
MALASPINA_MH_044_BATHY_0.22_MP0782_Bin-46	52.56	58.59	2.01	28.57	Bacteria	Bacteroidota	Bacteroidia	Flavobacteriales	Flavobacteriaceae	Mesoflavibacter	Mesoflavibacter zeaxanthinifaciens	374	2128455	118681	6205
MALASPINA_MH_044_BATHY_0.22_MP0782_Bin-5	91.95	97.47	1.84	37.5	Bacteria	Bacteroidota	Bacteroidia	Flavobacteriales	Flavobacteriaceae	Croceibacter	Croceibacter atlanticus	82	2772463	209753	72648
MALASPINA_MH_044_BATHY_0.22_MP0782_Bin-50	74.93	75.77	0.28	0	Bacteria	Bacteroidota	Bacteroidia	Flavobacteriales	Flavobacteriaceae	Nonlabens	Nonlabens dokdonensis_B	391	2338570	28371	6597
MALASPINA_MH_044_BATHY_0.22_MP0782_Bin-52	97.76	99.59	0.61	25	Bacteria	Gammaproteobacteria	Gammaproteobacteria	Pseudomonadales	Moraxellaceae	Acinetobacter	Acinetobacter venetianus	95	3639373	172729	59017
MALASPINA_MH_044_BATHY_0.22_MP0782_Bin-53	77.7	81.48	1.26	16.67	Bacteria	Actinobacteriota	Actinomycetia	Actinomycetales	Microbacteriaceae	Microbacterium	Microbacterium sp900098805	55	2197865	227399	83268
MALASPINA_MH_044_BATHY_0.22_MP0782_Bin-56	95.17	98.59	1.14	25	Bacteria	Alphaproteobacteria	Alphaproteobacteria	Caulobacterales	Hyphomonadaceae	Hyphomonas	Hyphomonas sp000682775	135	3587994	161748	46474
MALASPINA_MH_044_BATHY_0.22_MP0782_Bin-57	79.98	84.09	1.37	71.43	Bacteria	Alphaproteobacteria	Alphaproteobacteria	Sphingomonadales	Sphingomonadaceae	Sphingobium	Sphingobium sp000153545	260	3501647	173452	22227
MALASPINA_MH_044_BATHY_0.22_MP0782_Bin-6	83.51	86.39	0.96	83.33	Bacteria	Gammaproteobacteria	Gammaproteobacteria	Pseudomonadales	Moraxellaceae	Psychrobacter	Psychrobacter pacificensis	243	2536030	46307	15767
MALASPINA_MH_044_BATHY_0.22_MP0782_Bin-60	75.63	75.63	0	0	Bacteria	Alphaproteobacteria	Alphaproteobacteria	Micavibrionales	UBA2020			255	1750827	36534	7879
MALASPINA_MH_044_BATHY_0.22_MP0782_Bin-64	82	91.87	3.29	12.5	Bacteria	Alphaproteobacteria	Alphaproteobacteria	Sphingomonadales	Sphingomonadaceae	Erythrobacter_A	Erythrobacter_A sp002895025	451	4875302	86513	18398
MALASPINA_MH_044_BATHY_0.22_MP0782_Bin-66	67.56	70.47	0.97	0	Archaea	Thermoproteota	Nitrososphaeria	Nitrososphaerales	Nitrosopumilaceae	Nitrosopelagicus	Nitrosopelagicus sp012964965	107	647753	17532	7693
MALASPINA_MH_044_BATHY_0.22_MP0782_Bin-69	89.05	92.86	1.27	20	Bacteria	Bacteroidota	Bacteroidia	Flavobacteriales	Flavobacteriaceae	Zunongwangia	Zunongwangia profunda	360	4615705	105658	18976
MALASPINA_MH_044_BATHY_0.22_MP0782_Bin-7	89.85	96.06	2.07	100	Bacteria	Actinobacteriota	Actinomycetia	Propionibacteriales	Nocardioidaceae	Nocardioides	Nocardioides sp001627335	132	4156222	319644	63141
MALASPINA_MH_044_BATHY_0.22_MP0782_Bin-71	82.51	88.42	1.97	100	Bacteria	Bacteroidota	Bacteroidia	Flavobacteriales	Flavobacteriaceae	Dokdonia	Dokdonia donghaensis	330	2873077	41938	11712
MALASPINA_MH_044_BATHY_0.22_MP0782_Bin-72	67.36	69.94	0.86	100	Bacteria	Alphaproteobacteria	Alphaproteobacteria	Sphingomonadales	Sphingomonadaceae	Sphingobium	Sphingobium sp002457415	144	3578351	166814	40188
MALASPINA_MH_044_BATHY_0.22_MP0782_Bin-73	61.72	66.88	1.72	100	Bacteria	Gammaproteobacteria	Gammaproteobacteria	Enterobacterales	Alteromonadaceae	Alteromonas_B	Alteromonas_B confluentis	468	4589851	61016	12391
MALASPINA_MH_044_BATHY_0.22_MP0784_Bin-1	46.71	59.64	4.31	66.67	Bacteria	Gammaproteobacteria	Gammaproteobacteria	Enterobacterales	Alteromonadaceae	Alteromonas	Alteromonas australica	227	3774676	93361	26022
MALASPINA_MH_044_BATHY_0.22_MP0784_Bin-10	71.19	71.19	0	0	Bacteria	Gammaproteobacteria	Gammaproteobacteria	Enterobacterales	Alteromonadaceae	Alteromonas_B	Alteromonas_B confluentis	398	4666462	71531	16527
MALASPINA_MH_044_BATHY_0.22_MP0784_Bin-11	98.05	99.01	0.32	0	Bacteria	Bacteroidota	Bacteroidia	Flavobacteriales	Flavobacteriaceae	Aurantibacter	Aurantibacter aestuarii	13	2807636	967705	315676
MALASPINA_MH_044_BATHY_0.22_MP0784_Bin-19	64.96	74.23	3.09	75	Bacteria	Gammaproteobacteria	Gammaproteobacteria	Enterobacterales	Alteromonadaceae	Alteromonas	Alteromonas macleodii	486	3548000	44881	9328
MALASPINA_MH_044_BATHY_0.22_MP0784_Bin-23	89.26	94.3	1.68	85.71	Bacteria	Actinobacteriota	Actinomycetia	Actinomycetales	Microbacteriaceae	Microbacterium	Microbacterium sp002313585	192	2776159	79277	23019
MALASPINA_MH_044_BATHY_0.22_MP0784_Bin-24	87.62	93.71	2.03	0	Bacteria	Chlamydiota	Chlamydiia	Chlamydiales	Parachlamydiaceae	JABDDC01		74	1870025	82039	36875
MALASPINA_MH_044_BATHY_0.22_MP0784_Bin-25	82.4	91.46	3.02	27.78	Bacteria	Alphaproteobacteria	Alphaproteobacteria	Sphingomonadales	Sphingomonadaceae	Erythrobacter_A	Erythrobacter_A sp002895025	428	4664032	82986	16857
MALASPINA_MH_044_BATHY_0.22_MP0784_Bin-26	95.13	97.71	0.86	50	Bacteria	Alphaproteobacteria	Alphaproteobacteria	Sphingomonadales	Sphingomonadaceae	Alteriqipengyuania	Alteriqipengyuania bathyomarina	44	3091465	421303	183511
MALASPINA_MH_044_BATHY_0.22_MP0784_Bin-27	79.85	90.11	3.42	20	Bacteria	Actinobacteriota	Acidimicrobiia	Acidimicrobiales	MedAcidi-G1	S20-B6	S20-B6 sp002699725	149	2136117	101289	23290
MALASPINA_MH_044_BATHY_0.22_MP0784_Bin-29	80.52	84.45	1.31	66.67	Bacteria	SAR324	SAR324	SAR324	NAC60-12	Arctic96AD-7	Arctic96AD-7 sp002082305	313	2074510	27959	7778
MALASPINA_MH_044_BATHY_0.22_MP0784_Bin-30	87.11	90.95	1.28	0	Bacteria	Alphaproteobacteria	Alphaproteobacteria	Rhodobacterales	Rhodobacteraceae	Sulfitobacter	Sulfitobacter sp002731875	138	3470700	115652	41275
MALASPINA_MH_044_BATHY_0.22_MP0784_Bin-31	97.27	98.08	0.27	0	Bacteria	Gammaproteobacteria	Gammaproteobacteria	Pseudomonadales	Moraxellaceae	Psychrobacter	Psychrobacter pacificensis	39	3072771	393401	150596
MALASPINA_MH_044_BATHY_0.22_MP0784_Bin-33	96.3	99.57	1.09	25	Bacteria	Gammaproteobacteria	Gammaproteobacteria	Pseudomonadales	Pseudomonadaceae	Pseudomonas_D	Pseudomonas_D gallaeciensis	32	4144833	826627	186053
MALASPINA_MH_044_BATHY_0.22_MP0784_Bin-38	75.92	79.34	1.14	25	Bacteria	Bacteroidota	Bacteroidia	Flavobacteriales	Flavobacteriaceae	Nonlabens	Nonlabens dokdonensis_B	383	2363985	47802	6764
MALASPINA_MH_044_BATHY_0.22_MP0784_Bin-4	67.4	67.58	0.06	100	Bacteria	Marinisomatota	Marinisomatia	Marinisomatales	Marinisomataceae	Marinisoma	Marinisoma sp012963075	114	703040	23065	8276
MALASPINA_MH_044_BATHY_0.22_MP0784_Bin-41	94.83	95.31	0.16	100	Bacteria	Alphaproteobacteria	Alphaproteobacteria	Rhodobacterales	Rhodobacteraceae	Sulfitobacter	Sulfitobacter pontiacus	114	3533608	238385	60369
MALASPINA_MH_044_BATHY_0.22_MP0784_Bin-42	98.71	99.19	0.16	0	Bacteria	Alphaproteobacteria	Alphaproteobacteria	Caulobacterales	Hyphomonadaceae	Hyphomonas	Hyphomonas sp000682775	26	3619328	938542	273494
MALASPINA_MH_044_BATHY_0.22_MP0784_Bin-44	87	94.08	2.36	76.92	Bacteria	Alphaproteobacteria	Alphaproteobacteria	Sphingomonadales	Sphingomonadaceae	Sphingobium	Sphingobium sp000153545	232	3958982	185461	27443
MALASPINA_MH_044_BATHY_0.22_MP0784_Bin-46	97.93	99.73	0.6	33.33	Bacteria	Gammaproteobacteria	Gammaproteobacteria	Pseudomonadales	Moraxellaceae	Acinetobacter	Acinetobacter venetianus	63	3667605	208844	97225
MALASPINA_MH_044_BATHY_0.22_MP0784_Bin-47	87.24	91.29	1.35	83.33	Bacteria	Bacteroidota	Bacteroidia	Flavobacteriales	Flavobacteriaceae	Dokdonia	Dokdonia donghaensis	332	2800069	56396	11720
MALASPINA_MH_044_BATHY_0.22_MP0784_Bin-49	100	100	0	0	Bacteria	Bacteroidota	Bacteroidia	Flavobacteriales	Vicingaceae	S-15	S-15 sp009909615	15	3698592	1885427	1885427
MALASPINA_MH_044_BATHY_0.22_MP0784_Bin-52	93.15	99.6	2.15	0	Bacteria	Alphaproteobacteria	Alphaproteobacteria	Rhizobiales	Rhizobiaceae	Fulvimarina		41	5113971	550067	242128
MALASPINA_MH_044_BATHY_0.22_MP0784_Bin-59	57.86	67.94	3.36	73.33	Bacteria	Alphaproteobacteria	Alphaproteobacteria	Sphingomonadales	Sphingomonadaceae	Erythrobacter_A	Erythrobacter_A flavus	330	2026949	37218	6981
MALASPINA_MH_044_BATHY_0.22_MP0784_Bin-6	95.6	97.67	0.69	75	Bacteria	Actinobacteriota	Actinomycetia	Propionibacteriales	Nocardioidaceae	Nocardioides	Nocardioides marinus	129	4214397	194471	49577
MALASPINA_MH_044_BATHY_0.22_MP0784_Bin-67	95.24	96.77	0.51	0	Bacteria	Bacteroidota	Bacteroidia	Flavobacteriales	Flavobacteriaceae	Croceibacter	Croceibacter atlanticus	20	2696529	895927	534157
MALASPINA_MH_044_BATHY_0.22_MP0784_Bin-69	72.51	81.72	3.07	0	Archaea	Thermoproteota	Nitrososphaeria	Nitrososphaerales	Nitrosopumilaceae	Nitrosopelagicus		124	810177	29086	7698
MALASPINA_MH_044_BATHY_0.22_MP0784_Bin-75	65.5	71.11	1.87	0	Bacteria	Verrucomicrobiota	Verrucomicrobiae	Verrucomicrobiales	Akkermansiaceae	Roseibacillus_B	Roseibacillus_B sp003483645	562	2675795	18849	4982
MALASPINA_MH_044_BATHY_0.22_MP0784_Bin-77	83.92	84.19	0.09	100	Bacteria	Gammaproteobacteria	Gammaproteobacteria	Pseudomonadales	Halomonadaceae	Halomonas	Halomonas aquamarina	264	2792800	80582	16362
MALASPINA_MH_044_BATHY_0.22_MP0784_Bin-9	49.38	51.99	0.87	40	Bacteria	Gammaproteobacteria	Gammaproteobacteria	Enterobacterales	Alteromonadaceae	Pseudoalteromonas	Pseudoalteromonas atlantica	491	2114509	15017	4381
MALASPINA_MH_044_MESO_0.22_MP0786_Bin-1	94.03	99.22	1.73	0	Bacteria	Gammaproteobacteria	Gammaproteobacteria	Enterobacterales	Alteromonadaceae	Alteromonas_B	Alteromonas_B confluentis	40	4892894	468732	178197
MALASPINA_MH_044_MESO_0.22_MP0786_Bin-13	63.8	63.8	0	0	Bacteria	Alphaproteobacteria	Alphaproteobacteria	Sphingomonadales	Sphingomonadaceae	Erythrobacter_A	Erythrobacter_A flavus	369	1974042	30496	6067
MALASPINA_MH_044_MESO_0.22_MP0786_Bin-2	51.19	51.19	0	0	Bacteria	Marinisomatota	Marinisomatia	Marinisomatales	TCS55	GCA-002701945		193	1099124	25610	6044
MALASPINA_MH_044_MESO_0.22_MP0786_Bin-20	70.29	70.29	0	0	Archaea	Thermoproteota	Nitrososphaeria	Nitrososphaerales	Nitrosopumilaceae	Nitrosopumilus		137	902749	28701	8063
MALASPINA_MH_044_MESO_0.22_MP0786_Bin-23	73.24	73.24	0	0	Bacteria	Gemmatimonadota	Gemmatimonadetes	Longimicrobiales	UBA6960	UBA1138	UBA1138 sp002313925	209	2065437	49550	12689
MALASPINA_MH_044_MESO_0.22_MP0786_Bin-24	71.63	76.07	1.48	100	Bacteria	Alphaproteobacteria	Alphaproteobacteria	Sphingomonadales	Sphingomonadaceae	Sphingobium	Sphingobium sp000153545	524	3316384	50055	7295
MALASPINA_MH_044_MESO_0.22_MP0786_Bin-27	82.91	82.91	0	0	Bacteria	Verrucomicrobiota	Verrucomicrobiae	Pedosphaerales	UBA1096	UBA1096		434	2627258	24846	6774
MALASPINA_MH_044_MESO_0.22_MP0786_Bin-28	84.7	84.7	0	0	Bacteria	SAR324	SAR324	SAR324	NAC60-12	Arctic96AD-7	Arctic96AD-7 sp002082305	243	2285366	57253	13554
MALASPINA_MH_044_MESO_0.22_MP0786_Bin-29	98.71	99.67	0.32	0	Bacteria	Bacteroidota	Bacteroidia	Flavobacteriales	Flavobacteriaceae	Aurantibacter	Aurantibacter aestuarii	15	2833965	881066	293543
MALASPINA_MH_044_MESO_0.22_MP0786_Bin-3	51.21	63.18	3.99	5.56	Bacteria	Gammaproteobacteria	Gammaproteobacteria	UBA11654	UBA11654	CACPJA01		78	1463746	112694	42043
MALASPINA_MH_044_MESO_0.22_MP0786_Bin-30	49.17	56.49	2.44	37.5	Archaea	Thermoplasmatota	Poseidoniia_A	Poseidoniales	Thalassarchaeaceae	Thalassarchaeum	Thalassarchaeum sp002495735	156	1026708	44331	7616
MALASPINA_MH_044_MESO_0.22_MP0786_Bin-32	96.14	99.05	0.97	37.5	Bacteria	Bacteroidota	Bacteroidia	Flavobacteriales	Flavobacteriaceae	Croceibacter	Croceibacter atlanticus	117	3007337	120566	51747
MALASPINA_MH_044_MESO_0.22_MP0786_Bin-33	90.54	93.24	0.9	90.91	Bacteria	Alphaproteobacteria	Alphaproteobacteria	Rhodobacterales	Rhodobacteraceae	Sulfitobacter	Sulfitobacter pontiacus	124	3511052	195892	53653
MALASPINA_MH_044_MESO_0.22_MP0786_Bin-34	56.65	56.65	0	0	Archaea	Thermoplasmatota	Poseidoniia_A	Poseidoniales	Thalassarchaeaceae	Thalassarchaeum	Thalassarchaeum sp002507125	117	981750	36593	11128
MALASPINA_MH_044_MESO_0.22_MP0786_Bin-36	95.04	97.29	0.75	50	Bacteria	Alphaproteobacteria	Alphaproteobacteria	Sphingomonadales	Sphingomonadaceae	Alteriqipengyuania	Alteriqipengyuania bathyomarina	72	3029534	379194	65652
MALASPINA_MH_044_MESO_0.22_MP0786_Bin-37	81.19	88	2.27	0	Bacteria	Chlamydiota	Chlamydiia	Chlamydiales	Parachlamydiaceae	JABDDC01		218	1745996	29483	9945
MALASPINA_MH_044_MESO_0.22_MP0786_Bin-39	87.21	95.43	2.74	14.29	Bacteria	Gammaproteobacteria	Gammaproteobacteria	Arenicellales	UBA868	REDSEA-S09-B13	REDSEA-S09-B13 sp002456995	249	2951912	85350	17667
MALASPINA_MH_044_MESO_0.22_MP0786_Bin-41	89	94.97	1.99	0	Bacteria	Alphaproteobacteria	Alphaproteobacteria	Rhizobiales	Rhizobiaceae	Fulvimarina		261	5095067	100447	29286
MALASPINA_MH_044_MESO_0.22_MP0786_Bin-44	74.24	84.05	3.27	18.75	Bacteria	Gammaproteobacteria	Gammaproteobacteria	Pseudomonadales	Pseudohongiellaceae	UBA9145	UBA9145 sp002694855	284	2728946	54564	15574
MALASPINA_MH_044_MESO_0.22_MP0786_Bin-45	71.44	72.34	0.3	25	Archaea	Thermoproteota	Nitrososphaeria	Nitrososphaerales	Nitrosopumilaceae	Nitrosopelagicus		135	728414	24025	6041
MALASPINA_MH_044_MESO_0.22_MP0786_Bin-47	49.23	54.36	1.71	50	Bacteria	Actinobacteriota	Acidimicrobiia	Acidimicrobiales	TK06	UBA2110	UBA2110 sp002331465	287	1161503	11441	4092
MALASPINA_MH_044_MESO_0.22_MP0786_Bin-49	61.59	64.08	0.83	57.14	Bacteria	Gammaproteobacteria	Gammaproteobacteria	UBA4486	UBA4486	UBA11869		179	940765	24599	5766
MALASPINA_MH_044_MESO_0.22_MP0786_Bin-5	62.28	66.54	1.42	0	Bacteria	Actinobacteriota	Acidimicrobiia	Acidimicrobiales	MedAcidi-G1	S20-B6	S20-B6 sp002699725	284	1685511	27730	6753
MALASPINA_MH_044_MESO_0.22_MP0786_Bin-50	54.26	58.22	1.32	50	Bacteria	Gammaproteobacteria	Gammaproteobacteria	PS1	Thioglobaceae	Thioglobus		169	899243	20335	5544
MALASPINA_MH_044_MESO_0.22_MP0786_Bin-53	86.81	93.41	2.2	0	Bacteria	Marinisomatota	Marinisomatia	Marinisomatales	TCS55	TCS55	TCS55 sp002715035	147	1972937	50581	24186
MALASPINA_MH_044_MESO_0.22_MP0786_Bin-54	52.16	56.75	1.53	28.57	Bacteria	Gammaproteobacteria	Gammaproteobacteria	Pseudomonadales	HTCC2089	UBA11889	UBA11889 sp002313255	234	1299259	27011	6269
MALASPINA_MH_044_MESO_0.22_MP0786_Bin-6	54.26	57.56	1.1	100	Bacteria	Marinisomatota	Marinisomatia	SCGC-AAA003-L08	D37C17	D37C17	D37C17 sp012964845	178	912462	28560	5476
MALASPINA_MH_044_MESO_0.22_MP0786_Bin-60	57.71	62.84	1.71	50	Bacteria	Actinobacteriota	Acidimicrobiia	Acidimicrobiales	MedAcidi-G1	UBA9410		284	1451157	26851	5745
MALASPINA_MH_044_MESO_0.22_MP0786_Bin-61	87.18	88.32	0.38	100	Bacteria	Bacteroidota	Bacteroidia	Flavobacteriales	Flavobacteriaceae	Leeuwenhoekiella	Leeuwenhoekiella blandensis	332	3982301	91845	18271
MALASPINA_MH_044_MESO_0.22_MP0786_Bin-65	57.22	61.57	1.45	10	Bacteria	Gammaproteobacteria	Gammaproteobacteria	SAR86	SAR86	AEGEAN-183	AEGEAN-183 sp012965075	154	1375404	40667	14549
MALASPINA_MH_044_MESO_0.22_MP0786_Bin-66	52.54	65.47	4.31	80	Bacteria	Alphaproteobacteria	Alphaproteobacteria	Sphingomonadales	Sphingomonadaceae	Erythrobacter_A	Erythrobacter_A sp002895025	438	3369811	51000	10105
MALASPINA_MH_044_MESO_0.22_MP0786_Bin-67	58.4	61.58	1.06	33.33	Bacteria	Verrucomicrobiota	Verrucomicrobiae	Verrucomicrobiales	Akkermansiaceae	Roseibacillus_B	Roseibacillus_B sp003483645	549	2541409	19289	4673
MALASPINA_MH_044_MESO_0.22_MP0786_Bin-69	48.5	50.9	0.8	0	Archaea	Thermoplasmatota	Poseidoniia_B	MGIII	CG-Epi1	CG-Epi1		158	705109	12064	4670
MALASPINA_MH_044_MESO_0.22_MP0786_Bin-7	96.46	96.97	0.17	100	Bacteria	Actinobacteriota	Actinomycetia	Actinomycetales	Microbacteriaceae	Microbacterium	Microbacterium sp900098805	65	3012458	246026	98048
MALASPINA_MH_044_MESO_0.22_MP0786_Bin-70	92.69	98.81	2.04	50	Bacteria	Gammaproteobacteria	Gammaproteobacteria	Pseudomonadales	Pseudomonadaceae	Pseudomonas_D	Pseudomonas_D gallaeciensis	137	4199850	122365	50019
MALASPINA_MH_044_MESO_0.22_MP0786_Bin-8	75.2	81.74	2.18	0	Bacteria	Alphaproteobacteria	Alphaproteobacteria	Caulobacterales	Hyphomonadaceae	Hyphomonas	Hyphomonas sp000682775	465	3077171	26914	7843
MALASPINA_MH_044_MESO_0.22_MP0786_Bin-9	67.39	74.32	2.31	92.31	Bacteria	Gammaproteobacteria	Gammaproteobacteria	Enterobacterales	Alteromonadaceae	Alteromonas	Alteromonas macleodii	544	3332401	29229	7127
MALASPINA_MH_019_BATHY_0.22_MP0313_Bin-1	57.33	62.19	1.62	57.14	Bacteria	Gammaproteobacteria	Gammaproteobacteria	Pseudomonadales	Alcanivoracaceae	Alcanivorax	Alcanivorax sp002354605	420	1906680	15397	4616
MALASPINA_MH_019_BATHY_0.22_MP0313_Bin-10	72.04	76.6	1.52	33.33	Bacteria	Alphaproteobacteria	Alphaproteobacteria	Rhodospirillales	Casp-alpha2	Casp-alpha2	Casp-alpha2 sp002938075	281	1887937	30297	8489
MALASPINA_MH_019_BATHY_0.22_MP0313_Bin-11	51.91	56.32	1.47	33.33	Bacteria	Marinisomatota	Marinisomatia	Marinisomatales	UBA8229	UBA8229	UBA8229 sp012964235	192	875853	18354	4590
MALASPINA_MH_019_BATHY_0.22_MP0313_Bin-12	55.95	55.95	0	0	Bacteria	Actinobacteriota	Acidimicrobiia	Acidimicrobiales	MedAcidi-G1			239	1090072	16758	4809
MALASPINA_MH_019_BATHY_0.22_MP0313_Bin-13	83.67	84.96	0.43	100	Bacteria	Gammaproteobacteria	Gammaproteobacteria	Pseudomonadales	Halomonadaceae	Halomonas	Halomonas aquamarina	315	3121252	80412	14511
MALASPINA_MH_019_BATHY_0.22_MP0313_Bin-14	89.92	96.34	2.14	62.5	Bacteria	Gammaproteobacteria	Gammaproteobacteria	Enterobacterales	Alteromonadaceae	Pseudoalteromonas	Pseudoalteromonas atlantica	238	4018950	113407	28184
MALASPINA_MH_019_BATHY_0.22_MP0313_Bin-15	80.34	81.18	0.28	100	Bacteria	SAR324	SAR324	SAR324	NAC60-12	Arctic96AD-7	Arctic96AD-7 sp012964265	324	2086771	29285	7846
MALASPINA_MH_019_BATHY_0.22_MP0313_Bin-2	52.94	55.97	1.01	50	Bacteria	Verrucomicrobiota	Verrucomicrobiae	Pedosphaerales	UBA1096	UBA1096		450	2217788	22966	5363
MALASPINA_MH_019_BATHY_0.22_MP0313_Bin-22	54.18	58.65	1.49	50	Bacteria	Chloroflexota	Dehalococcoidia	SAR202	UBA11138	UBA1123	UBA1123 sp002313895	338	1997156	32391	6566
MALASPINA_MH_019_BATHY_0.22_MP0313_Bin-24	61.81	65.47	1.22	0	Bacteria	Gammaproteobacteria	Gammaproteobacteria	Arenicellales	UBA868	UBA11791		264	2132854	48570	9998
MALASPINA_MH_019_BATHY_0.22_MP0313_Bin-25	73.19	86	4.27	0	Bacteria	SAR324	SAR324	SAR324	NAC60-12	Arctic96AD-7		236	2683901	60662	17057
MALASPINA_MH_019_BATHY_0.22_MP0313_Bin-26	58.24	59.38	0.38	50	Bacteria	Gammaproteobacteria	Gammaproteobacteria	SAR86	SAR86	AEGEAN-183	AEGEAN-183 sp012965075	128	1275071	30628	14103
MALASPINA_MH_019_BATHY_0.22_MP0313_Bin-27	86.41	86.41	0	0	Archaea	Thermoproteota	Nitrososphaeria	Nitrososphaerales	UBA57	UBA57	UBA57 sp002494565	47	838056	136753	26156
MALASPINA_MH_019_BATHY_0.22_MP0313_Bin-29	69.47	78.38	2.97	0	Bacteria	Chloroflexota	Dehalococcoidia	UBA3495	UBA3495	UBA9611	UBA9611 sp002746355	154	3323489	241385	39759
MALASPINA_MH_019_BATHY_0.22_MP0313_Bin-3	74.37	86.97	4.2	0	Bacteria	Gammaproteobacteria	Gammaproteobacteria	Arenicellales	UBA868	REDSEA-S09-B13	REDSEA-S09-B13 sp003447825	132	2900397	172026	53462
MALASPINA_MH_019_BATHY_0.22_MP0313_Bin-31	85.28	91.31	2.01	20	Bacteria	Alphaproteobacteria	Alphaproteobacteria	Rhodospirillales	Casp-alpha2	Casp-alpha2	Casp-alpha2 sp002938315	251	2275980	67043	11995
MALASPINA_MH_019_BATHY_0.22_MP0313_Bin-33	88.7	88.7	0	0	Bacteria	SAR324	SAR324	SAR324	NAC60-12	Arctic96AD-7	Arctic96AD-7 sp002082305	236	2575844	42481	16258
MALASPINA_MH_019_BATHY_0.22_MP0313_Bin-34	58.66	61.72	1.02	40	Bacteria	Alphaproteobacteria	Alphaproteobacteria	Sphingomonadales	Sphingomonadaceae	Alteriqipengyuania	Alteriqipengyuania bathyomarina	431	2162553	22564	5314
MALASPINA_MH_019_BATHY_0.22_MP0313_Bin-37	61.74	64.71	0.99	0	Bacteria	Chloroflexota	Dehalococcoidia	UBA3495	UBA3495	UBA1141	UBA1141 sp002311385	559	2552654	18662	4683
MALASPINA_MH_019_BATHY_0.22_MP0313_Bin-38	86.65	87.34	0.23	100	Bacteria	Gammaproteobacteria	Gammaproteobacteria	Burkholderiales	Burkholderiaceae	Pelomonas		628	4822093	67336	10082
MALASPINA_MH_019_BATHY_0.22_MP0313_Bin-39	93.24	97.11	1.29	87.5	Bacteria	Alphaproteobacteria	Alphaproteobacteria	Sphingomonadales	Sphingomonadaceae	Erythrobacter_A		99	2906365	235500	61941
MALASPINA_MH_019_BATHY_0.22_MP0313_Bin-4	92.31	92.31	0	0	Bacteria	Marinisomatota	Marinisomatia	Marinisomatales	TCS55	TCS55	TCS55 sp002715035	85	1962453	144332	49032
MALASPINA_MH_019_BATHY_0.22_MP0313_Bin-40	96.31	98.47	0.72	0	Bacteria	Gammaproteobacteria	Gammaproteobacteria	Pseudomonadales	Saccharospirillaceae	Oleibacter	Oleibacter sp002724925	58	3485636	449642	104193
MALASPINA_MH_019_BATHY_0.22_MP0313_Bin-41	54.22	57.82	1.2	50	Bacteria	Marinisomatota	Marinisomatia	Marinisomatales	Marinisomataceae	Marinisoma	Marinisoma sp012963075	106	647165	22004	6769
MALASPINA_MH_019_BATHY_0.22_MP0313_Bin-44	70.7	74.54	1.28	0	Bacteria	Actinobacteriota	Acidimicrobiia	Acidimicrobiales	MedAcidi-G1	UBA9410	UBA9410 sp012961035	321	1692241	23738	5796
MALASPINA_MH_019_BATHY_0.22_MP0313_Bin-45	58.58	58.58	0	0	Archaea	Thermoplasmatota	Poseidoniia_A	Poseidoniales	Thalassarchaeaceae	MGIIb-O1	MGIIb-O1 sp002498525	203	1016977	17946	5203
MALASPINA_MH_019_BATHY_0.22_MP0313_Bin-46	80.41	83.41	1	16.67	Bacteria	Alphaproteobacteria	Alphaproteobacteria	Micavibrionales	Micavibrionaceae	TMED27	TMED27 sp002167715	272	2122274	31662	9541
MALASPINA_MH_019_BATHY_0.22_MP0313_Bin-51	51.74	56.9	1.72	100	Bacteria	Alphaproteobacteria	Alphaproteobacteria	Sphingomonadales	Sphingomonadaceae	Erythrobacter_A	Erythrobacter_A sp002895025	424	2116411	21214	5290
MALASPINA_MH_019_BATHY_0.22_MP0313_Bin-56	73.34	75.05	0.57	50	Bacteria	Bacteroidota	Bacteroidia	Flavobacteriales	Flavobacteriaceae	Zunongwangia	Zunongwangia profunda	596	3107266	25502	5553
MALASPINA_MH_019_BATHY_0.22_MP0313_Bin-57	85.58	87.29	0.57	100	Bacteria	Gammaproteobacteria	Gammaproteobacteria	Pseudomonadales	Oleiphilaceae	Marinobacter	Marinobacter vinifirmus	298	2941307	72647	14909
MALASPINA_MH_019_BATHY_0.22_MP0313_Bin-58	88.14	88.23	0.03	0	Bacteria	Gammaproteobacteria	Gammaproteobacteria	Burkholderiales	Burkholderiaceae	Ralstonia	Ralstonia pickettii_B	532	4544809	60269	10772
MALASPINA_MH_019_BATHY_0.22_MP0313_Bin-6	58.26	58.26	0	0	Archaea	Thermoplasmatota	Poseidoniia_B	MGIII	CG-Epi1	CG-Epi1		123	636581	17568	5757
MALASPINA_MH_019_BATHY_0.22_MP0313_Bin-60	88.9	93.7	1.6	57.14	Bacteria	Gammaproteobacteria	Gammaproteobacteria	Pseudomonadales	Pseudomonadaceae	Pseudomonas_D	Pseudomonas_D pachastrellae	305	3637132	61761	17677
MALASPINA_MH_019_BATHY_0.22_MP0313_Bin-68	71.36	73.73	0.79	0	Bacteria	Alphaproteobacteria	Alphaproteobacteria	Caulobacterales	Hyphomonadaceae	Hyphomonas	Hyphomonas sp000682775	495	2787483	17376	6290
MALASPINA_MH_019_BATHY_0.22_MP0313_Bin-7	59.41	61.69	0.76	50	Bacteria	Gammaproteobacteria	Gammaproteobacteria	UBA11654	UBA11654	DTSX01	DTSX01 sp012965065	119	1319610	51952	16353
MALASPINA_MH_019_BATHY_0.22_MP0313_Bin-72	84.95	93.2	2.75	0	Bacteria	Bdellovibrionota	Bacteriovoracia	Bacteriovoracales	Bacteriovoracaceae	UBA845	UBA845 sp002718735	134	3741312	131235	45502
MALASPINA_MH_019_BATHY_0.22_MP0313_Bin-75	76.62	83.22	2.2	50	Bacteria	Marinisomatota	Marinisomatia	Marinisomatales	TCS55	UBA2126	UBA2126 sp004124385	186	1585654	33280	11102
MALASPINA_MH_019_BATHY_0.22_MP0313_Bin-78	54.76	61.21	2.15	0	Bacteria	Alphaproteobacteria	Alphaproteobacteria	TMED109	TMED109	MarineAlpha9-Bin2	MarineAlpha9-Bin2 sp002937675	204	1240671	28622	6702
MALASPINA_MH_019_BATHY_0.22_MP0313_Bin-8	67.12	68.23	0.37	0	Bacteria	Gammaproteobacteria	Gammaproteobacteria	SAR86	SAR86	AEGEAN-183		73	1481984	73089	32090
MALASPINA_MH_019_BATHY_0.22_MP0313_Bin-80	55.59	58.5	0.97	100	Archaea	Thermoproteota	Nitrososphaeria	Nitrososphaerales	Nitrosopumilaceae	Nitrosopelagicus		127	550795	11654	4309
MALASPINA_MH_019_BATHY_0.22_MP0313_Bin-81	55.27	65.92	3.55	47.62	Bacteria	Gammaproteobacteria	Gammaproteobacteria	Enterobacterales	Alteromonadaceae	Alteromonas	Alteromonas macleodii	432	3560026	51128	11314
MALASPINA_MH_019_BATHY_0.22_MP0313_Bin-83	64.76	66.47	0.57	50	Bacteria	Bacteroidota	Bacteroidia	Flavobacteriales	Flavobacteriaceae	Mesonia	Mesonia mobilis	339	1991168	33241	6829
MALASPINA_MH_044_MESO_0.22_MP0788_Bin-11	80.98	87.67	2.23	25	Bacteria	Actinobacteriota	Acidimicrobiia	Acidimicrobiales	MedAcidi-G1	S20-B6	S20-B6 sp002699725	217	2027572	41294	13160
MALASPINA_MH_044_MESO_0.22_MP0788_Bin-13	35.76	50.19	4.81	0	Bacteria	Bacteroidota	Bacteroidia	Cytophagales	Marinoscillaceae			239	1250587	18386	5857
MALASPINA_MH_044_MESO_0.22_MP0788_Bin-2	68.76	74.85	2.03	36.36	Bacteria	Marinisomatota	Marinisomatia	Marinisomatales	TCS55	TCS55		239	1480743	24709	7186
MALASPINA_MH_044_MESO_0.22_MP0788_Bin-25	76.44	82.29	1.95	63.64	Bacteria	Gammaproteobacteria	Gammaproteobacteria	Pseudomonadales	Moraxellaceae	Psychrobacter	Psychrobacter pacificensis	334	2257499	26784	8068
MALASPINA_MH_044_MESO_0.22_MP0788_Bin-26	85.75	85.75	0	0	Bacteria	SAR324	SAR324	SAR324	NAC60-12	Arctic96AD-7	Arctic96AD-7 sp002082305	246	2239470	67197	12958
MALASPINA_MH_044_MESO_0.22_MP0788_Bin-27	63.24	66.57	1.11	75	Bacteria	Gammaproteobacteria	Gammaproteobacteria	SAR86	SAR86	AEGEAN-183		139	1370010	47636	15965
MALASPINA_MH_044_MESO_0.22_MP0788_Bin-28	82.23	87.51	1.76	12.5	Bacteria	Alphaproteobacteria	Alphaproteobacteria	Sphingomonadales	Sphingomonadaceae	Erythrobacter_A	Erythrobacter_A sp002895025	419	3558071	50893	11552
MALASPINA_MH_044_MESO_0.22_MP0788_Bin-29	91.22	95.27	1.35	0	Bacteria	Chlamydiota	Chlamydiia	Chlamydiales	Parachlamydiaceae	JABDDC01		45	1856237	235731	65059
MALASPINA_MH_044_MESO_0.22_MP0788_Bin-3	67.34	71.12	1.26	7.69	Bacteria	Gammaproteobacteria	Gammaproteobacteria	Woeseiales	Woeseiaceae	PBBK01	PBBK01 sp002717685	141	1737435	109448	18370
MALASPINA_MH_044_MESO_0.22_MP0788_Bin-30	53.62	55.24	0.54	0	Bacteria	Alphaproteobacteria	Alphaproteobacteria	Caulobacterales	Hyphomonadaceae	Hyphomonas	Hyphomonas sp000682775	435	2015625	15968	4749
MALASPINA_MH_044_MESO_0.22_MP0788_Bin-31	95.14	95.8	0.22	50	Bacteria	Bacteroidota	Bacteroidia	Flavobacteriales	Flavobacteriaceae	Leeuwenhoekiella	Leeuwenhoekiella blandensis	229	4045576	144301	34625
MALASPINA_MH_044_MESO_0.22_MP0788_Bin-32	77.65	79.87	0.74	75	Bacteria	Alphaproteobacteria	Alphaproteobacteria	Sphingomonadales	Sphingomonadaceae	Sphingobium	Sphingobium sp000153545	476	3092607	91964	7160
MALASPINA_MH_044_MESO_0.22_MP0788_Bin-33	43	50.17	2.39	0	Bacteria	Gammaproteobacteria	Gammaproteobacteria	UBA11654	UBA11654			200	847034	13583	4404
MALASPINA_MH_044_MESO_0.22_MP0788_Bin-34	83.75	89.33	1.86	0	Bacteria	Gammaproteobacteria	Gammaproteobacteria	Arenicellales	UBA868	GCA-2726415	GCA-2726415 sp014239255	300	2818475	43255	12758
MALASPINA_MH_044_MESO_0.22_MP0788_Bin-36	80.25	90.33	3.36	0	Bacteria	Alphaproteobacteria	Alphaproteobacteria	Rhizobiales	Rhizobiaceae	Fulvimarina		484	4875771	120658	13076
MALASPINA_MH_044_MESO_0.22_MP0788_Bin-39	93.99	97.2	1.07	33.33	Bacteria	Gammaproteobacteria	Gammaproteobacteria	Enterobacterales	Alteromonadaceae	Pseudoalteromonas	Pseudoalteromonas atlantica	249	4095732	90744	22374
MALASPINA_MH_044_MESO_0.22_MP0788_Bin-4	82.42	82.42	0	0	Bacteria	Marinisomatota	Marinisomatia	Marinisomatales	Marinisomataceae	Marinisoma	Marinisoma sp014240005	34	822501	131723	29757
MALASPINA_MH_044_MESO_0.22_MP0788_Bin-40	53.84	64.1	3.42	50	Bacteria	Nitrospinota	Nitrospinia	Nitrospinales	Nitrospinaceae	UBA8687		244	1265153	20249	5663
MALASPINA_MH_044_MESO_0.22_MP0788_Bin-41	87.05	92.99	1.98	25	Bacteria	Gammaproteobacteria	Gammaproteobacteria	Arenicellales	UBA868	REDSEA-S09-B13	REDSEA-S09-B13 sp002456995	303	2919974	84186	13536
MALASPINA_MH_044_MESO_0.22_MP0788_Bin-42	54.33	54.87	0.18	0	Bacteria	Gammaproteobacteria	Gammaproteobacteria	UBA4486	UBA4486	UBA11869		173	895338	22070	5695
MALASPINA_MH_044_MESO_0.22_MP0788_Bin-44	82.96	84.97	0.67	0	Bacteria	Bacteroidota	Bacteroidia	Flavobacteriales	Flavobacteriaceae	Nonlabens	Nonlabens dokdonensis_B	325	2760682	61260	10657
MALASPINA_MH_044_MESO_0.22_MP0788_Bin-46	81.77	81.77	0	0	Bacteria	Marinisomatota	Marinisomatia	Marinisomatales	Marinisomataceae	Marinisoma		75	779941	46358	14351
MALASPINA_MH_044_MESO_0.22_MP0788_Bin-47	49.5	51.72	0.74	100	Bacteria	Gammaproteobacteria	Gammaproteobacteria	SAR86	SAR86	AEGEAN-183		135	823362	37448	7295
MALASPINA_MH_044_MESO_0.22_MP0788_Bin-50	79.97	80.06	0.03	100	Bacteria	Verrucomicrobiota	Verrucomicrobiae	Verrucomicrobiales	Akkermansiaceae	Roseibacillus_B	Roseibacillus_B sp014240355	598	3170582	23107	5734
MALASPINA_MH_044_MESO_0.22_MP0788_Bin-51	67.54	77.74	3.4	33.33	Bacteria	Verrucomicrobiota	Verrucomicrobiae	Verrucomicrobiales	DEV007	EC70	EC70 sp013213965	480	2618041	25656	5921
MALASPINA_MH_044_MESO_0.22_MP0788_Bin-57	56.97	61.86	1.63	50	Bacteria	Gammaproteobacteria	Gammaproteobacteria	SAR86	D2472	D2472	D2472 sp902608115	173	1251632	30862	8562
MALASPINA_MH_044_MESO_0.22_MP0788_Bin-58	97.97	99.95	0.66	0	Bacteria	Gammaproteobacteria	Gammaproteobacteria	Pseudomonadales	Pseudomonadaceae	Pseudomonas_D	Pseudomonas_D gallaeciensis	63	4160616	281326	98324
MALASPINA_MH_044_MESO_0.22_MP0788_Bin-61	76.97	77.12	0.05	100	Bacteria	Gammaproteobacteria	Gammaproteobacteria	Pseudomonadales	Halomonadaceae	Halomonas	Halomonas aquamarina	332	2154726	39209	7602
MALASPINA_MH_044_MESO_0.22_MP0788_Bin-62	77.32	83.74	2.14	0	Bacteria	Actinobacteriota	Acidimicrobiia	Acidimicrobiales	TK06	UBA2110	UBA2110 sp014239555	319	2398633	39331	9355
MALASPINA_MH_044_MESO_0.22_MP0788_Bin-63	81.1	85	1.3	20	Bacteria	Gammaproteobacteria	Gammaproteobacteria	Pseudomonadales	Pseudohongiellaceae	UBA9145	UBA9145 sp002712055	330	2417874	30423	9150
MALASPINA_MH_044_MESO_0.22_MP0788_Bin-65	78.29	87.11	2.94	0	Bacteria	Bacteroidota	Bacteroidia	Flavobacteriales	Flavobacteriaceae	MAG-121220-bin8	MAG-121220-bin8 sp014239275	72	1286546	78868	26349
MALASPINA_MH_044_MESO_0.22_MP0788_Bin-68	87.07	89.05	0.66	100	Bacteria	Gammaproteobacteria	Gammaproteobacteria	PS1	Thioglobaceae	Thioglobus	Thioglobus sp002711905	106	1342214	54537	19626
MALASPINA_MH_044_MESO_0.22_MP0788_Bin-7	82.42	89.74	2.44	72.73	Bacteria	Alphaproteobacteria	Alphaproteobacteria	Sphingomonadales	Sphingomonadaceae	Erythrobacter_A	Erythrobacter_A flavus	281	2882134	57975	16134
MALASPINA_MH_044_MESO_0.22_MP0788_Bin-70	97.14	98.85	0.57	100	Bacteria	Alphaproteobacteria	Alphaproteobacteria	Sphingomonadales	Sphingomonadaceae	Alteriqipengyuania	Alteriqipengyuania bathyomarina	55	3156233	293974	120674
MALASPINA_MH_044_MESO_0.22_MP0788_Bin-72	80.89	85.27	1.46	62.5	Bacteria	Gammaproteobacteria	Gammaproteobacteria	Enterobacterales	Alteromonadaceae	Alteromonas	Alteromonas macleodii	472	3836452	47016	10692
MALASPINA_MH_044_MESO_0.22_MP0788_Bin-74	91.36	99.04	2.56	100	Bacteria	Alphaproteobacteria	Alphaproteobacteria	Rhodobacterales	Rhodobacteraceae	Sulfitobacter	Sulfitobacter pontiacus	46	3720656	314504	195532
MALASPINA_MH_044_MESO_0.22_MP0788_Bin-75	69.66	70.65	0.33	50	Bacteria	Bacteroidota	Bacteroidia	Flavobacteriales	Flavobacteriaceae	GCA-2700405	GCA-2700405 sp014239895	81	1254882	83680	29849
MALASPINA_MH_044_MESO_0.22_MP0788_Bin-79	97.87	98.44	0.19	0	Bacteria	Bacteroidota	Bacteroidia	Flavobacteriales	Flavobacteriaceae	Croceibacter	Croceibacter atlanticus	60	2828752	222957	93549
MALASPINA_MH_044_MESO_0.22_MP0788_Bin-8	92.88	95.79	0.97	0	Bacteria	Actinobacteriota	Actinomycetia	Actinomycetales	Microbacteriaceae	Microbacterium	Microbacterium sp900098805	211	2964750	79989	22404
MALASPINA_MH_044_MESO_0.22_MP0788_Bin-81	63.98	77.21	4.41	0	Bacteria	Bacteroidota	Bacteroidia	Flavobacteriales	Flavobacteriaceae	MED-G11	MED-G11 sp014239615	85	1429108	188398	30188
MALASPINA_MH_044_MESO_0.22_MP0788_Bin-82	71.49	84.3	4.27	75	Bacteria	Actinobacteriota	Acidimicrobiia	Acidimicrobiales	MedAcidi-G1	UBA9410		125	1923459	112344	24380
MALASPINA_MH_044_MESO_0.22_MP0788_Bin-84	49.59	53.82	1.41	0	Bacteria	Gammaproteobacteria	Gammaproteobacteria	UBA11654	UBA11654	CACPJA01		178	1045822	39741	7087
MALASPINA_MH_044_DCM_0.22_MP0790_Bin-1	50.13	55.41	1.76	0	Bacteria	Planctomycetota	Planctomycetes	Pirellulales	Pirellulaceae	Rubripirellula		616	2726556	19726	4318
MALASPINA_MH_044_DCM_0.22_MP0790_Bin-105	73.59	82.74	3.05	66.67	Bacteria	Gammaproteobacteria	Gammaproteobacteria	Arenicellales	UBA868	UBA868	UBA868 sp002713825	257	2312575	71247	13234
MALASPINA_MH_044_DCM_0.22_MP0790_Bin-108	57.57	64.2	2.21	66.67	Bacteria	Bacteroidota	Bacteroidia	Flavobacteriales	Flavobacteriaceae	MED-G11	MED-G11 sp902586435	156	879046	21762	6324
MALASPINA_MH_044_DCM_0.22_MP0790_Bin-109	51.72	59.64	2.64	0	Bacteria	Bacteroidota	Bacteroidia	Flavobacteriales	Flavobacteriaceae	MS024-2A		213	1054730	16881	5230
MALASPINA_MH_044_DCM_0.22_MP0790_Bin-11	52.9	57.31	1.47	0	Bacteria	Bacteroidota	Bacteroidia	Flavobacteriales	Flavobacteriaceae	MAG-121220-bin8		186	863295	18899	4787
MALASPINA_MH_044_DCM_0.22_MP0790_Bin-113	69.2	76.79	2.53	31.58	Bacteria	Alphaproteobacteria	Alphaproteobacteria	Rhodobacterales	Rhodobacteraceae	MED-G52	MED-G52 sp003332035	217	1762003	30542	11028
MALASPINA_MH_044_DCM_0.22_MP0790_Bin-118	56.82	62.34	1.84	42.86	Bacteria	Gammaproteobacteria	Gammaproteobacteria	GCA-002705445	GCA-002705445	GCA-2705445		153	900694	28106	6734
MALASPINA_MH_044_DCM_0.22_MP0790_Bin-12	58.75	71.98	4.41	33.33	Bacteria	Bacteroidota	Bacteroidia	Flavobacteriales	Flavobacteriaceae	MAG-121220-bin8	MAG-121220-bin8 sp002705485	198	1171373	28280	7281
MALASPINA_MH_044_DCM_0.22_MP0790_Bin-121	66.55	66.55	0	0	Bacteria	Bacteroidota	Bacteroidia	Flavobacteriales	Vicingaceae	S-15	S-15 sp009909615	435	2233422	29248	5546
MALASPINA_MH_044_DCM_0.22_MP0790_Bin-125	50.01	53.85	1.28	66.67	Bacteria	Actinobacteriota	Acidimicrobiia	Actinomarinales	Actinomarinaceae	Actinomarina		91	646216	27931	8494
MALASPINA_MH_044_DCM_0.22_MP0790_Bin-127	55.17	55.17	0	0	Bacteria	Verrucomicrobiota	Verrucomicrobiae	Verrucomicrobiales	DEV007	EC70	EC70 sp004211885	370	1906799	24192	5269
MALASPINA_MH_044_DCM_0.22_MP0790_Bin-129	85.2	88.02	0.94	42.86	Bacteria	Gammaproteobacteria	Gammaproteobacteria	Pseudomonadales	Halieaceae	Luminiphilus	Luminiphilus sp002683395	245	2184339	51710	11872
MALASPINA_MH_044_DCM_0.22_MP0790_Bin-132	91.28	93.02	0.58	0	Bacteria	Gammaproteobacteria	Gammaproteobacteria	Coxiellales	Coxiellaceae	CACHNP01		56	1863055	181610	56796
MALASPINA_MH_044_DCM_0.22_MP0790_Bin-134	86.33	95.3	2.99	62.5	Bacteria	Actinobacteriota	Acidimicrobiia	Acidimicrobiales	TK06	MedAcidi-G3	MedAcidi-G3 sp000817105	80	2403438	167300	52048
MALASPINA_MH_044_DCM_0.22_MP0790_Bin-137	98.78	98.78	0	0	Bacteria	Planctomycetota	Planctomycetes	Pirellulales	UBA7805	UBA7805		101	3527032	607124	76176
MALASPINA_MH_044_DCM_0.22_MP0790_Bin-14	62.82	74.07	3.75	29.41	Bacteria	Bacteroidota	Bacteroidia	Flavobacteriales	Flavobacteriaceae	MS024-2A		206	1727685	34883	9685
MALASPINA_MH_044_DCM_0.22_MP0790_Bin-140	37.84	52.18	4.78	100	Bacteria	Bacteroidota	Bacteroidia	Flavobacteriales	Flavobacteriaceae	MED-G11	MED-G11 sp902597925	107	709936	39869	7837
MALASPINA_MH_044_DCM_0.22_MP0790_Bin-147	73.67	78.95	1.76	0	Bacteria	Gammaproteobacteria	Gammaproteobacteria	Arenicellales	UBA868	UBA868		306	1940009	42313	7387
MALASPINA_MH_044_DCM_0.22_MP0790_Bin-148	60.27	62.73	0.82	33.33	Bacteria	Cyanobacteria	Cyanobacteriia	PCC-6307	Cyanobiaceae	Synechococcus_C	Synechococcus_C sp001632165	223	1348993	49071	7017
MALASPINA_MH_044_DCM_0.22_MP0790_Bin-15	50.35	63.28	4.31	33.33	Bacteria	Bacteroidota	Bacteroidia	Flavobacteriales	Flavobacteriaceae	TMED220		148	1258906	61321	12854
MALASPINA_MH_044_DCM_0.22_MP0790_Bin-151	91.18	95.02	1.28	100	Bacteria	Alphaproteobacteria	Alphaproteobacteria	Rhodobacterales	Rhodobacteraceae	Sulfitobacter	Sulfitobacter pontiacus	108	3276527	158319	58497
MALASPINA_MH_044_DCM_0.22_MP0790_Bin-154	85.48	87.52	0.68	0	Bacteria	Verrucomicrobiota	Verrucomicrobiae	Verrucomicrobiales	Akkermansiaceae	SW10	SW10 sp002420315	327	3533940	79841	14230
MALASPINA_MH_044_DCM_0.22_MP0790_Bin-159	94.74	98.04	1.1	87.5	Bacteria	Alphaproteobacteria	Alphaproteobacteria	Sphingomonadales	Sphingomonadaceae	Alteriqipengyuania	Alteriqipengyuania bathyomarina	100	3146054	235965	59261
MALASPINA_MH_044_DCM_0.22_MP0790_Bin-160	95.9	97.73	0.61	0	Bacteria	Bacteroidota	Bacteroidia	Flavobacteriales	Flavobacteriaceae	Aurantibacter	Aurantibacter aestuarii	98	2814151	224506	49746
MALASPINA_MH_044_DCM_0.22_MP0790_Bin-161	92.93	98.78	1.95	0	Bacteria	Alphaproteobacteria	Alphaproteobacteria	Rhizobiales	Rhizobiaceae	Fulvimarina		172	5054849	159856	47728
MALASPINA_MH_044_DCM_0.22_MP0790_Bin-163	97.82	97.82	0	0	Bacteria	Verrucomicrobiota	Verrucomicrobiae	Verrucomicrobiales	DEV007	JAACDM01		248	5220326	109222	33011
MALASPINA_MH_044_DCM_0.22_MP0790_Bin-164	83.94	94.02	3.36	18.18	Bacteria	Gammaproteobacteria	Gammaproteobacteria	Pseudomonadales	Halieaceae	Luminiphilus	Luminiphilus sp002683335	272	3278543	99118	21706
MALASPINA_MH_044_DCM_0.22_MP0790_Bin-165	55.34	55.34	0	0	Bacteria	Marinisomatota	Marinisomatia	Marinisomatales	Marinisomataceae	Marinisoma		90	607651	24111	8336
MALASPINA_MH_044_DCM_0.22_MP0790_Bin-166	89.59	89.59	0	0	Archaea	Thermoproteota	Nitrososphaeria	Nitrososphaerales	Nitrosopumilaceae	Nitrosopelagicus	Nitrosopelagicus brevis	85	936010	91886	18681
MALASPINA_MH_044_DCM_0.22_MP0790_Bin-169	40.4	51.95	3.85	0	Bacteria	Marinisomatota	Marinisomatia	Marinisomatales	Marinisomataceae	Marinisoma		56	417275	25448	9681
MALASPINA_MH_044_DCM_0.22_MP0790_Bin-171	92.52	95.91	1.13	11.11	Bacteria	Bacteroidota	Bacteroidia	Flavobacteriales	Flavobacteriaceae	Croceibacter	Croceibacter atlanticus	102	2782403	144361	39879
MALASPINA_MH_044_DCM_0.22_MP0790_Bin-175	98.85	99.66	0.27	0	Bacteria	Gammaproteobacteria	Gammaproteobacteria	Pseudomonadales	Moraxellaceae	Psychrobacter	Psychrobacter pacificensis	34	3072892	507592	150596
MALASPINA_MH_044_DCM_0.22_MP0790_Bin-177	70.23	71.79	0.52	0	Bacteria	Actinobacteriota	Acidimicrobiia	Actinomarinales	Actinomarinaceae	Actinomarina	Actinomarina sp002169845	69	893924	66367	23726
MALASPINA_MH_044_DCM_0.22_MP0790_Bin-178	79.12	79.66	0.18	100	Bacteria	Bacteroidota	Bacteroidia	Flavobacteriales	Flavobacteriaceae	MED-G11	MED-G11 sp002457075	88	1068925	59272	23206
MALASPINA_MH_044_DCM_0.22_MP0790_Bin-21	73.08	87.18	4.7	16.67	Bacteria	Actinobacteriota	Acidimicrobiia	Acidimicrobiales	UBA8592	MedAcidi-G2A	MedAcidi-G2A sp002341185	143	2108388	102952	22593
MALASPINA_MH_044_DCM_0.22_MP0790_Bin-25	73.44	76.65	1.07	50	Bacteria	Bacteroidota	Bacteroidia	Flavobacteriales	Flavobacteriaceae	UBA7446	UBA7446 sp002698745	150	1349104	51215	12134
MALASPINA_MH_044_DCM_0.22_MP0790_Bin-26	92.74	96.58	1.28	0	Bacteria	Actinobacteriota	Acidimicrobiia	Acidimicrobiales	UBA11606	UBA11606	UBA11606 sp002699625	26	2825603	472784	215691
MALASPINA_MH_044_DCM_0.22_MP0790_Bin-27	45.87	51.03	1.72	100	Bacteria	Gammaproteobacteria	Gammaproteobacteria	UBA7916	GCA-002691585			146	650200	24551	4457
MALASPINA_MH_044_DCM_0.22_MP0790_Bin-29	77.1	80.97	1.29	83.33	Bacteria	Gammaproteobacteria	Gammaproteobacteria	Pseudomonadales	Halomonadaceae	Halomonas	Halomonas aquamarina	349	2425417	44981	8696
MALASPINA_MH_044_DCM_0.22_MP0790_Bin-3	86.49	87.96	0.49	0	Bacteria	Gammaproteobacteria	Gammaproteobacteria	Pseudomonadales	Moraxellaceae	Acinetobacter	Acinetobacter venetianus	382	3068828	57777	9537
MALASPINA_MH_044_DCM_0.22_MP0790_Bin-38	78.53	80.81	0.76	66.67	Bacteria	Alphaproteobacteria	Alphaproteobacteria	Rhodobacterales	Rhodobacteraceae	MED-G52	MED-G52 sp002704465	174	1816057	63282	14595
MALASPINA_MH_044_DCM_0.22_MP0790_Bin-4	56.9	56.9	0	0	Bacteria	Actinobacteriota	Acidimicrobiia	Actinomarinales	Actinomarinaceae	Actinomarina	Actinomarina sp902596545	54	669776	74193	17087
MALASPINA_MH_044_DCM_0.22_MP0790_Bin-42	88.98	92.04	1.02	50	Bacteria	Verrucomicrobiota	Verrucomicrobiae	Verrucomicrobiales	DEV007	EC70	EC70 sp002705125	238	3269000	154588	22715
MALASPINA_MH_044_DCM_0.22_MP0790_Bin-43	71.44	75.28	1.28	0	Bacteria	Actinobacteriota	Acidimicrobiia	Acidimicrobiales	MedAcidi-G1	MedAcidi-G2B	MedAcidi-G2B sp000817115	91	1730180	96127	37020
MALASPINA_MH_044_DCM_0.22_MP0790_Bin-45	82.99	86.44	1.15	0	Bacteria	Planctomycetota	Planctomycetes	Pirellulales	UBA1268	UBA1268	UBA1268 sp002712395	304	2360823	60628	10659
MALASPINA_MH_044_DCM_0.22_MP0790_Bin-49	83.63	86.78	1.05	100	Bacteria	Alphaproteobacteria	Alphaproteobacteria	Sphingomonadales	Sphingomonadaceae	Sphingobium	Sphingobium sp000153545	372	3217507	55633	11728
MALASPINA_MH_044_DCM_0.22_MP0790_Bin-5	94.26	96.3	0.68	0	Bacteria	Verrucomicrobiota	Verrucomicrobiae	Verrucomicrobiales	Akkermansiaceae	Roseibacillus_B		262	4189133	76322	27373
MALASPINA_MH_044_DCM_0.22_MP0790_Bin-51	70.47	73.02	0.85	50	Bacteria	Actinobacteriota	Acidimicrobiia	Acidimicrobiales	MedAcidi-G1	MedAcidi-G1	MedAcidi-G1 sp000817085	176	1333150	26191	8997
MALASPINA_MH_044_DCM_0.22_MP0790_Bin-52	80.14	84.76	1.54	0	Bacteria	Bacteroidota	Bacteroidia	Flavobacteriales	Flavobacteriaceae	MED-G14	MED-G14 sp003331885	104	1287025	58515	19880
MALASPINA_MH_044_DCM_0.22_MP0790_Bin-54	86.82	88.86	0.68	66.67	Bacteria	Cyanobacteria	Cyanobacteriia	PCC-6307	Cyanobiaceae	Prochlorococcus_B	Prochlorococcus_B marinus_B	100	1327970	61835	21913
MALASPINA_MH_044_DCM_0.22_MP0790_Bin-55	77.18	90.95	4.59	0	Bacteria	Planctomycetota	Planctomycetes	Pirellulales	Pirellulaceae			587	4890502	42699	10585
MALASPINA_MH_044_DCM_0.22_MP0790_Bin-60	87.17	93.59	2.14	0	Bacteria	Actinobacteriota	Acidimicrobiia	Acidimicrobiales	TK06	MedAcidi-G3		113	2451785	130909	39643
MALASPINA_MH_044_DCM_0.22_MP0790_Bin-61	48.98	50.12	0.38	0	Bacteria	Bacteroidota	Bacteroidia	Flavobacteriales	Flavobacteriaceae	Leeuwenhoekiella	Leeuwenhoekiella blandensis	413	1799778	40820	4293
MALASPINA_MH_044_DCM_0.22_MP0790_Bin-64	76.96	82.45	1.83	40	Bacteria	Bacteroidota	Bacteroidia	Flavobacteriales	Flavobacteriaceae	UBA8316	UBA8316 sp002171295	151	1957044	75909	18045
MALASPINA_MH_044_DCM_0.22_MP0790_Bin-68	96.03	97.17	0.38	0	Bacteria	Alphaproteobacteria	Alphaproteobacteria	Rhodobacterales	Rhodobacteraceae	CPC320	CPC320 sp002684375	317	3795259	120679	17612
MALASPINA_MH_044_DCM_0.22_MP0790_Bin-7	98.54	98.54	0	0	Archaea	Thermoproteota	Nitrososphaeria	Nitrososphaerales	Nitrosopumilaceae	Nitrosopumilus	Nitrosopumilus sp002690535	124	1127950	50332	12960
MALASPINA_MH_044_DCM_0.22_MP0790_Bin-72	89.45	91.43	0.66	0	Bacteria	Gammaproteobacteria	Gammaproteobacteria	Pseudomonadales	Pseudomonadaceae	Pseudomonas_D	Pseudomonas_D gallaeciensis	407	3990499	92532	12529
MALASPINA_MH_044_DCM_0.22_MP0790_Bin-73	53.2	58.15	1.65	50	Bacteria	Marinisomatota	Marinisomatia	Marinisomatales	Marinisomataceae	Marinisoma		101	740324	26397	9274
MALASPINA_MH_044_DCM_0.22_MP0790_Bin-75	74.79	80.28	1.83	0	Bacteria	Gammaproteobacteria	Gammaproteobacteria	Arenicellales	UBA868	UBA868	UBA868 sp002171735	259	2376913	44934	12429
MALASPINA_MH_044_DCM_0.22_MP0790_Bin-81	93.19	94.21	0.34	0	Bacteria	Verrucomicrobiota	Verrucomicrobiae	Verrucomicrobiales	DEV007	CACIUL01		306	3639239	105828	17602
MALASPINA_MH_044_DCM_0.22_MP0790_Bin-82	83.33	86.57	1.08	40	Bacteria	Alphaproteobacteria	Alphaproteobacteria	Sphingomonadales	Sphingomonadaceae	Erythrobacter_A	Erythrobacter_A sp002895025	368	2875046	45276	9960
MALASPINA_MH_044_DCM_0.22_MP0790_Bin-85	81.01	92.56	3.85	20	Bacteria	Actinobacteriota	Acidimicrobiia	Acidimicrobiales	MedAcidi-G1	MedAcidi-G1	MedAcidi-G1 sp002713545	131	1871334	90889	26739
MALASPINA_MH_044_DCM_0.22_MP0790_Bin-86	80.77	94.87	4.7	33.33	Bacteria	Actinobacteriota	Acidimicrobiia	Acidimicrobiales	UBA8592	MedAcidi-G2A	MedAcidi-G2A sp000817095	42	2126058	245904	100723
MALASPINA_MH_044_DCM_0.22_MP0790_Bin-87	67.77	74.19	2.14	50	Bacteria	Actinobacteriota	Acidimicrobiia	Actinomarinales	Actinomarinaceae	Actinomarina	Actinomarina sp002308095	63	1039241	111483	27472
MALASPINA_MH_044_DCM_0.22_MP0790_Bin-92	61.32	61.89	0.19	0	Bacteria	Gammaproteobacteria	Gammaproteobacteria	UBA7916	UBA7916	CACBGS01		215	1203545	17838	6021
MALASPINA_MH_044_DCM_0.22_MP0790_Bin-95	63.38	68.87	1.83	66.67	Bacteria	Gammaproteobacteria	Gammaproteobacteria	UBA11654	UBA11654	UBA11654	UBA11654 sp002691305	133	1300232	80861	13581
MALASPINA_MH_044_DCM_0.22_MP0790_Bin-99	90.74	90.74	0	0	Bacteria	Planctomycetota	Planctomycetes	Pirellulales	UBA7805	UBA7805	UBA7805 sp002168195	354	3009449	48378	10346
MALASPINA_MH_049_BATHY_0.22_MP0878_Bin-1	61.06	63.85	0.93	66.67	Bacteria	Gammaproteobacteria	Gammaproteobacteria	SAR86	SAR86	AEGEAN-183		162	1331957	33354	10397
MALASPINA_MH_049_BATHY_0.22_MP0878_Bin-10	90.16	96.58	2.14	0	Bacteria	Actinobacteriota	Acidimicrobiia	Acidimicrobiales	MedAcidi-G1	UBA9410	UBA9410 sp012961035	108	2377384	129974	38205
MALASPINA_MH_049_BATHY_0.22_MP0878_Bin-101	51.26	54.17	0.97	0	Archaea	Thermoproteota	Nitrososphaeria	Nitrososphaerales	Nitrosopumilaceae	Nitrosopelagicus		112	638353	22335	6163
MALASPINA_MH_049_BATHY_0.22_MP0878_Bin-11	93.57	97.59	1.34	14.29	Bacteria	Bacteroidota	Bacteroidia	Flavobacteriales	Flavobacteriaceae	Aurantibacter	Aurantibacter aestuarii	107	2753865	139072	37752
MALASPINA_MH_049_BATHY_0.22_MP0878_Bin-12	62.48	69.11	2.21	30.77	Bacteria	Actinobacteriota	Actinomycetia	Actinomycetales	Microbacteriaceae	Microbacterium		335	2947525	51954	11766
MALASPINA_MH_049_BATHY_0.22_MP0878_Bin-14	76.4	78.8	0.8	100	Archaea	Thermoplasmatota	Poseidoniia_A	Poseidoniales	Thalassarchaeaceae	MGIIb-O1	MGIIb-O1 sp002498525	66	1446290	102458	36807
MALASPINA_MH_049_BATHY_0.22_MP0878_Bin-15	91.22	95.27	1.35	0	Bacteria	Chlamydiota	Chlamydiia	Chlamydiales	Parachlamydiaceae	JABDDC01		28	1878164	276712	78707
MALASPINA_MH_049_BATHY_0.22_MP0878_Bin-16	98.52	98.79	0.09	100	Bacteria	Alphaproteobacteria	Alphaproteobacteria	Sphingomonadales	Sphingomonadaceae	Alteriqipengyuania	Alteriqipengyuania bathyomarina	32	3111992	707023	251844
MALASPINA_MH_049_BATHY_0.22_MP0878_Bin-18	61.02	68.88	2.62	45.45	Bacteria	Gammaproteobacteria	Gammaproteobacteria	Pseudomonadales	Pseudohongiellaceae	UBA9145		458	2757980	28068	6732
MALASPINA_MH_049_BATHY_0.22_MP0878_Bin-2	61.87	68.35	2.16	50	Bacteria	Verrucomicrobiota	Verrucomicrobiae	Pedosphaerales	UBA1096	UBA1096		488	2770867	22954	6493
MALASPINA_MH_049_BATHY_0.22_MP0878_Bin-23	59.88	63.12	1.08	0	Bacteria	Bacteroidota	Bacteroidia	Flavobacteriales	BACL11	DUAL01		213	1021021	21436	5059
MALASPINA_MH_049_BATHY_0.22_MP0878_Bin-26	89.02	96.34	2.44	0	Bacteria	Gammaproteobacteria	Gammaproteobacteria	Arenicellales	UBA868	REDSEA-S09-B13	REDSEA-S09-B13 sp003447825	159	3252285	100623	41072
MALASPINA_MH_049_BATHY_0.22_MP0878_Bin-28	97.23	97.35	0.04	0	Bacteria	Gammaproteobacteria	Gammaproteobacteria	PS1	Thioglobaceae	DUCF01		108	1763016	81687	29375
MALASPINA_MH_049_BATHY_0.22_MP0878_Bin-31	89.01	89.01	0	0	Bacteria	Marinisomatota	Marinisomatia	Marinisomatales	TCS55	UBA2126	UBA2126 sp004124385	159	1843784	96180	21488
MALASPINA_MH_049_BATHY_0.22_MP0878_Bin-32	76.71	91.26	4.85	0	Archaea	Thermoproteota	Nitrososphaeria	Nitrososphaerales	UBA57	UBA57	UBA57 sp002494565	56	958005	81759	33147
MALASPINA_MH_049_BATHY_0.22_MP0878_Bin-33	80.8	80.8	0	0	Archaea	Thermoplasmatota	Poseidoniia_B	MGIII	CG-Epi1	UBA8886	UBA8886 sp003193815	136	1029280	31864	9381
MALASPINA_MH_049_BATHY_0.22_MP0878_Bin-36	93.55	93.55	0	0	Bacteria	Alphaproteobacteria	Alphaproteobacteria	UBA7879	UBA7879	UBA7879		57	1185173	103917	35268
MALASPINA_MH_049_BATHY_0.22_MP0878_Bin-42	95.6	95.6	0	0	Bacteria	Alphaproteobacteria	Alphaproteobacteria	Rickettsiales	UBA1997	UBA2645		51	1624361	134394	52899
MALASPINA_MH_049_BATHY_0.22_MP0878_Bin-44	97.32	99.57	0.75	25	Bacteria	Gammaproteobacteria	Gammaproteobacteria	Pseudomonadales	Pseudomonadaceae	Pseudomonas_D	Pseudomonas_D gallaeciensis	59	4204539	300148	121278
MALASPINA_MH_049_BATHY_0.22_MP0878_Bin-45	86.34	90.57	1.41	77.78	Bacteria	Alphaproteobacteria	Alphaproteobacteria	Sphingomonadales	Sphingomonadaceae	Sphingobium	Sphingobium sp000153545	277	3866338	122188	22786
MALASPINA_MH_049_BATHY_0.22_MP0878_Bin-46	73.62	76.92	1.1	0	Bacteria	Marinisomatota	Marinisomatia	Marinisomatales	Marinisomataceae	Marinisoma	Marinisoma sp012963075	32	852878	186342	50181
MALASPINA_MH_049_BATHY_0.22_MP0878_Bin-48	69.14	69.56	0.14	50	Bacteria	Gammaproteobacteria	Gammaproteobacteria	SAR86	SAR86	AEGEAN-183	AEGEAN-183 sp012965075	154	1226583	29779	9684
MALASPINA_MH_049_BATHY_0.22_MP0878_Bin-49	50.86	50.86	0	0	Bacteria	Gammaproteobacteria	Gammaproteobacteria	Enterobacterales	Alteromonadaceae	Alteromonas	Alteromonas mediterranea	317	3587607	52375	15469
MALASPINA_MH_049_BATHY_0.22_MP0878_Bin-5	64.77	69.99	1.74	55.56	Bacteria	Alphaproteobacteria	Alphaproteobacteria	Rhizobiales	Rhizobiaceae	Agrobacterium	Agrobacterium salinitolerans	672	3346411	25413	5343
MALASPINA_MH_049_BATHY_0.22_MP0878_Bin-50	99.65	99.65	0	0	Bacteria	Bacteroidota	Bacteroidia	Flavobacteriales	Flavobacteriaceae	Flavobacterium	Flavobacterium sp002862755	16	3911093	1082667	578341
MALASPINA_MH_049_BATHY_0.22_MP0878_Bin-52	95.4	98.4	1	100	Bacteria	Alphaproteobacteria	Alphaproteobacteria	Rhodospirillales	Thalassospiraceae	Thalassospira	Thalassospira povalilytica	100	4474351	188079	75536
MALASPINA_MH_049_BATHY_0.22_MP0878_Bin-54	85.15	89.62	1.49	83.33	Bacteria	Alphaproteobacteria	Alphaproteobacteria	Rhodobacterales	Rhodobacteraceae	Sulfitobacter	Sulfitobacter pontiacus	406	3046233	39534	9159
MALASPINA_MH_049_BATHY_0.22_MP0878_Bin-55	82.8	82.8	0	0	Archaea	Thermoplasmatota	Poseidoniia_B	MGIII	CG-Epi1	CG-Epi1		124	1087888	36230	11577
MALASPINA_MH_049_BATHY_0.22_MP0878_Bin-56	43.92	52.17	2.75	33.33	Bacteria	Patescibacteria	Paceibacteria	Paceibacterales	UBA10102	01-FULL-49-22b		61	376947	18240	6604
MALASPINA_MH_049_BATHY_0.22_MP0878_Bin-57	98.92	99.73	0.27	0	Bacteria	Gammaproteobacteria	Gammaproteobacteria	Pseudomonadales	Moraxellaceae	Psychrobacter	Psychrobacter pacificensis	48	3048130	255970	78833
MALASPINA_MH_049_BATHY_0.22_MP0878_Bin-59	80.28	85.71	1.81	44.44	Bacteria	Alphaproteobacteria	Alphaproteobacteria	Sphingomonadales	Sphingomonadaceae	Erythrobacter_A	Erythrobacter_A sp002895025	468	3046801	34292	7910
MALASPINA_MH_049_BATHY_0.22_MP0878_Bin-60	63.68	66.17	0.83	25	Bacteria	Chloroflexota	Dehalococcoidia	SAR202	GCA-002694895	GCA-002694895		165	1052806	28485	7434
MALASPINA_MH_049_BATHY_0.22_MP0878_Bin-61	65.24	70.49	1.75	0	Bacteria	Alphaproteobacteria	Alphaproteobacteria	UBA7879	UBA5542	UBA5542		112	932604	42765	9738
MALASPINA_MH_049_BATHY_0.22_MP0878_Bin-63	96.93	98.19	0.42	66.67	Bacteria	Actinobacteriota	Actinomycetia	Propionibacteriales	Nocardioidaceae	Nocardioides	Nocardioides marinus	136	4217123	184605	42735
MALASPINA_MH_049_BATHY_0.22_MP0878_Bin-65	76.84	83.53	2.23	7.69	Bacteria	Actinobacteriota	Actinomycetia	Mycobacteriales	Mycobacteriaceae	Mycobacterium		625	5253480	44777	10986
MALASPINA_MH_049_BATHY_0.22_MP0878_Bin-67	85.85	89.27	1.14	25	Bacteria	Alphaproteobacteria	Alphaproteobacteria	Caulobacterales	Hyphomonadaceae	Henriciella	Henriciella sp002733705	340	3198095	41369	12069
MALASPINA_MH_049_BATHY_0.22_MP0878_Bin-70	51.65	51.65	0	0	Bacteria	Gammaproteobacteria	Gammaproteobacteria	Enterobacterales	Alteromonadaceae	Alteromonas	Alteromonas macleodii	461	3720047	39585	10630
MALASPINA_MH_049_BATHY_0.22_MP0878_Bin-71	52.58	55.76	1.06	0	Bacteria	Gammaproteobacteria	Gammaproteobacteria	UBA11654	UBA11654	DTSX01	DTSX01 sp012965065	139	1338789	47559	14362
MALASPINA_MH_049_BATHY_0.22_MP0878_Bin-72	57.38	62.93	1.85	0	Bacteria	Patescibacteria	Paceibacteria	Spechtbacterales	H02-43-30			74	651543	25949	11073
MALASPINA_MH_049_BATHY_0.22_MP0878_Bin-74	56.83	62.77	1.98	0	Bacteria	Chloroflexota	Dehalococcoidia	UBA3495	UBA3495	UBA11650	UBA11650 sp002401285	293	2605074	61342	12906
MALASPINA_MH_049_BATHY_0.22_MP0878_Bin-75	69.86	72.02	0.72	50	Bacteria	Chlamydiota	Chlamydiia	Chlamydiales	SM23-39			167	1111027	34777	7157
MALASPINA_MH_049_BATHY_0.22_MP0878_Bin-76	84.62	92.48	2.62	33.33	Bacteria	Actinobacteriota	Actinomycetia	Mycobacteriales	Mycobacteriaceae	Rhodococcus_B	Rhodococcus_B sp001942265	533	5036377	52997	11936
MALASPINA_MH_049_BATHY_0.22_MP0878_Bin-8	90.7	90.7	0	0	Bacteria	SAR324	SAR324	SAR324	NAC60-12	Arctic96AD-7		163	2789215	108137	27037
MALASPINA_MH_049_BATHY_0.22_MP0878_Bin-84	93.94	97.27	1.11	33.33	Bacteria	Bacteroidota	Bacteroidia	Flavobacteriales	Flavobacteriaceae	Joostella	Joostella marina	292	3900121	112016	19533
MALASPINA_MH_049_BATHY_0.22_MP0878_Bin-85	51.18	51.18	0	0	Bacteria	Alphaproteobacteria	Alphaproteobacteria	Sphingomonadales	Sphingomonadaceae	Alteriqipengyuania	Alteriqipengyuania sp002729695	285	2406210	63766	11274
MALASPINA_MH_049_BATHY_0.22_MP0878_Bin-86	97.32	97.32	0	0	Bacteria	Bacteroidota	Bacteroidia	Flavobacteriales	Flavobacteriaceae	Croceibacter	Croceibacter atlanticus	128	2706400	125836	33803
MALASPINA_MH_049_BATHY_0.22_MP0878_Bin-88	78.91	79.42	0.17	100	Bacteria	Gammaproteobacteria	Gammaproteobacteria	PS1	Thioglobaceae	Thioglobus		177	1241377	38170	8525
MALASPINA_MH_049_BATHY_0.22_MP0878_Bin-89	88.84	88.84	0	0	Bacteria	SAR324	SAR324	SAR324	NAC60-12	Arctic96AD-7	Arctic96AD-7 sp002082305	236	2484971	76163	15268
MALASPINA_MH_049_BATHY_0.22_MP0878_Bin-93	95.58	99.6	1.34	0	Bacteria	Alphaproteobacteria	Alphaproteobacteria	Rhizobiales	Rhizobiaceae	Fulvimarina		45	5088188	844454	194387
MALASPINA_MH_049_BATHY_0.22_MP0880_Bin-11	90.19	93.61	1.14	25	Bacteria	Actinobacteriota	Actinomycetia	Actinomycetales	Microbacteriaceae	Microbacterium	Microbacterium sp900098805	209	2936101	151449	23353
MALASPINA_MH_049_BATHY_0.22_MP0880_Bin-12	62.27	64.49	0.74	33.33	Bacteria	Gammaproteobacteria	Gammaproteobacteria	SAR86	SAR86	AEGEAN-183	AEGEAN-183 sp012965075	127	1400297	86969	17910
MALASPINA_MH_049_BATHY_0.22_MP0880_Bin-13	69.97	73.03	1.02	0	Bacteria	Alphaproteobacteria	Alphaproteobacteria	Sphingomonadales	Sphingomonadaceae	Sphingomonas	Sphingomonas aquatilis	503	3297035	86796	7349
MALASPINA_MH_049_BATHY_0.22_MP0880_Bin-15	67.25	70.25	1	25	Bacteria	Bacteroidota	Bacteroidia	Flavobacteriales	Flavobacteriaceae	Leeuwenhoekiella	Leeuwenhoekiella blandensis	537	2710966	47118	5339
MALASPINA_MH_049_BATHY_0.22_MP0880_Bin-17	76.04	85.67	3.21	0	Bacteria	Alphaproteobacteria	Alphaproteobacteria	Rhizobiales_B	TMED25	GCA-002731945	GCA-002731945 sp002731945	120	1495535	84043	23187
MALASPINA_MH_049_BATHY_0.22_MP0880_Bin-19	97.01	99.14	0.71	25	Bacteria	Gammaproteobacteria	Gammaproteobacteria	Pseudomonadales	Pseudomonadaceae	Pseudomonas_D	Pseudomonas_D gallaeciensis	185	4131200	133713	32626
MALASPINA_MH_049_BATHY_0.22_MP0880_Bin-28	74.7	85.77	3.69	11.11	Bacteria	Gammaproteobacteria	Gammaproteobacteria	Enterobacterales	Alteromonadaceae	Alteromonas_B	Alteromonas_B confluentis	590	4534639	59838	9745
MALASPINA_MH_049_BATHY_0.22_MP0880_Bin-29	66.47	70.04	1.19	0	Bacteria	Bacteroidota	Bacteroidia	Cytophagales	Marinoscillaceae			146	1358081	50453	12733
MALASPINA_MH_049_BATHY_0.22_MP0880_Bin-3	79.56	79.56	0	0	Archaea	Thermoplasmatota	Poseidoniia_A	Poseidoniales	Thalassarchaeaceae	MGIIb-O1	MGIIb-O1 sp002498525	74	1433651	86732	27462
MALASPINA_MH_049_BATHY_0.22_MP0880_Bin-30	96.31	99.13	0.94	0	Bacteria	Alphaproteobacteria	Alphaproteobacteria	Rhizobiales	Rhizobiaceae	Fulvimarina		81	4975853	302756	130201
MALASPINA_MH_049_BATHY_0.22_MP0880_Bin-35	65.55	71.01	1.82	90	Bacteria	Alphaproteobacteria	Alphaproteobacteria	Sphingomonadales	Sphingomonadaceae	Sphingobium	Sphingobium sp000153545	405	2956172	44460	8685
MALASPINA_MH_049_BATHY_0.22_MP0880_Bin-36	73.93	77.59	1.22	0	Bacteria	Gammaproteobacteria	Gammaproteobacteria	Arenicellales	UBA868	REDSEA-S09-B13	REDSEA-S09-B13 sp003447825	217	2933437	88852	25687
MALASPINA_MH_049_BATHY_0.22_MP0880_Bin-38	75.08	82.55	2.49	72.73	Bacteria	Alphaproteobacteria	Alphaproteobacteria	Sphingomonadales	Sphingomonadaceae	Erythrobacter_A	Erythrobacter_A sp002895025	465	2629069	39970	6392
MALASPINA_MH_049_BATHY_0.22_MP0880_Bin-39	54.6	57	0.8	0	Archaea	Thermoplasmatota	Poseidoniia_B	MGIII	CG-Epi1	UBA8886	UBA8886 sp003193815	144	671942	15369	4923
MALASPINA_MH_049_BATHY_0.22_MP0880_Bin-4	84.26	90.74	2.16	56.25	Bacteria	Gammaproteobacteria	Gammaproteobacteria	Enterobacterales	Alteromonadaceae	Alteromonas	Alteromonas mediterranea	379	3691845	50489	12696
MALASPINA_MH_049_BATHY_0.22_MP0880_Bin-40	59.25	64.05	1.6	0	Archaea	Thermoplasmatota	Poseidoniia_A	Poseidoniales	Thalassarchaeaceae	Thalassarchaeum	Thalassarchaeum sp002507125	68	1169745	79787	29156
MALASPINA_MH_049_BATHY_0.22_MP0880_Bin-44	69.92	75.35	1.81	0	Bacteria	Alphaproteobacteria	Alphaproteobacteria	Micavibrionales	UBA2020			258	1723346	31992	7620
MALASPINA_MH_049_BATHY_0.22_MP0880_Bin-45	72.5	76.19	1.23	50	Bacteria	Alphaproteobacteria	Alphaproteobacteria	Sphingomonadales	Sphingomonadaceae	Sphingobium	Sphingobium sp002457415	288	3370178	78596	19074
MALASPINA_MH_049_BATHY_0.22_MP0880_Bin-46	70.03	70.03	0	0	Bacteria	Verrucomicrobiota	Verrucomicrobiae	Pedosphaerales	UBA1096	UBA1096		447	2574525	27568	6665
MALASPINA_MH_049_BATHY_0.22_MP0880_Bin-47	57.69	57.69	0	0	Bacteria	Bdellovibrionota	Bacteriovoracia	Bacteriovoracales	Bacteriovoracaceae	GCA-2712005		539	2972433	18006	6354
MALASPINA_MH_049_BATHY_0.22_MP0880_Bin-48	61.67	61.67	0	0	Archaea	Thermoplasmatota	Poseidoniia_A	Poseidoniales	Thalassarchaeaceae	Thalassarchaeum	Thalassarchaeum betae	134	1087380	45776	11117
MALASPINA_MH_049_BATHY_0.22_MP0880_Bin-50	91.63	93.4	0.59	33.33	Bacteria	Actinobacteriota	Actinomycetia	Actinomycetales	Microbacteriaceae	Microbacterium	Microbacterium sp002313585	245	2761977	78457	16607
MALASPINA_MH_049_BATHY_0.22_MP0880_Bin-51	86.26	94.51	2.75	25	Bacteria	Marinisomatota	Marinisomatia	Marinisomatales	TCS55	TCS55	TCS55 sp012964665	140	1805238	100306	21453
MALASPINA_MH_049_BATHY_0.22_MP0880_Bin-53	88.87	97.39	2.84	0	Bacteria	Alphaproteobacteria	Alphaproteobacteria	Rickettsiales	UBA1997	UBA2645		24	1639963	313798	121597
MALASPINA_MH_049_BATHY_0.22_MP0880_Bin-57	99.65	99.65	0	0	Bacteria	Bacteroidota	Bacteroidia	Flavobacteriales	Flavobacteriaceae	Flavobacterium	Flavobacterium sp002862755	24	3896116	1056618	516221
MALASPINA_MH_049_BATHY_0.22_MP0880_Bin-58	90.25	92.47	0.74	0	Bacteria	Gammaproteobacteria	Gammaproteobacteria	Pseudomonadales	Pseudohongiellaceae	UBA9145	UBA9145 sp002731775	213	3314562	98696	27008
MALASPINA_MH_049_BATHY_0.22_MP0880_Bin-63	51.3	54.21	0.97	100	Archaea	Thermoproteota	Nitrososphaeria	Nitrososphaerales	Nitrosopumilaceae	Nitrosopelagicus	Nitrosopelagicus sp012964965	93	643009	24228	9105
MALASPINA_MH_049_BATHY_0.22_MP0880_Bin-65	92.05	96.91	1.62	62.5	Bacteria	Alphaproteobacteria	Alphaproteobacteria	Sphingomonadales	Sphingomonadaceae	Alteriqipengyuania	Alteriqipengyuania bathyomarina	83	3113300	218026	86285
MALASPINA_MH_049_BATHY_0.22_MP0880_Bin-69	86.36	86.36	0	0	Bacteria	SAR324	SAR324	SAR324	NAC60-12	Arctic96AD-7	Arctic96AD-7 sp002082305	250	2705580	64280	16577
MALASPINA_MH_049_BATHY_0.22_MP0880_Bin-73	52.16	66.92	4.92	0	Bacteria	Bacteroidota	Bacteroidia	Flavobacteriales	Flavobacteriaceae	MED-G11	MED-G11 sp002729755	133	1263607	58754	14469
MALASPINA_MH_049_BATHY_0.22_MP0880_Bin-76	90.31	93.61	1.1	40	Bacteria	Bacteroidota	Bacteroidia	Flavobacteriales	Flavobacteriaceae	Croceibacter	Croceibacter atlanticus	306	2576737	40210	10662
MALASPINA_MH_049_BATHY_0.22_MP0880_Bin-85	70.81	79.72	2.97	75	Bacteria	Chloroflexota	Dehalococcoidia	UBA3495	UBA3495	UBA9611	UBA9611 sp002746355	283	2802990	43535	13087
MALASPINA_MH_049_BATHY_0.22_MP0880_Bin-86	99.36	99.36	0	0	Bacteria	Alphaproteobacteria	Alphaproteobacteria	Rhodobacterales	Rhodobacteraceae	Sulfitobacter	Sulfitobacter pontiacus	26	3439399	646843	323565
MALASPINA_MH_049_BATHY_0.22_MP0880_Bin-87	69.51	73.47	1.32	100	Bacteria	Gammaproteobacteria	Gammaproteobacteria	PS1	Thioglobaceae	Thioglobus		166	1270402	45933	10225
MALASPINA_MH_049_BATHY_0.22_MP0880_Bin-9	57.97	61.66	1.23	20	Bacteria	Gammaproteobacteria	Gammaproteobacteria	UBA11654	UBA11654	DTSX01	DTSX01 sp012965065	109	1414109	105006	24200
MALASPINA_MH_049_BATHY_0.22_MP0880_Bin-90	56.98	58.6	0.54	100	Bacteria	Bacteroidota	Bacteroidia	Flavobacteriales	BACL11	DUAL01	DUAL01 sp012960835	176	831693	20473	5145
MALASPINA_MH_049_BATHY_0.22_MP0880_Bin-91	95.66	99.35	1.23	0	Bacteria	Actinobacteriota	Actinomycetia	Mycobacteriales	Mycobacteriaceae	Rhodococcus_B	Rhodococcus_B sp001942265	119	5354821	262453	86616
MALASPINA_MH_049_BATHY_0.22_MP0880_Bin-92	65.93	65.93	0	0	Bacteria	Marinisomatota	Marinisomatia	Marinisomatales	Marinisomataceae	Marinisoma	Marinisoma sp012963075	63	839924	84872	20610
MALASPINA_MH_049_BATHY_0.22_MP0880_Bin-93	91.22	95.27	1.35	0	Bacteria	Chlamydiota	Chlamydiia	Chlamydiales	Parachlamydiaceae	JABDDC01		26	1882403	326078	82044
MALASPINA_MH_049_BATHY_0.22_MP0880_Bin-96	59.85	70.35	3.5	18.18	Bacteria	Poribacteria	WGA-4E	WGA-4E	UBA9662	UBA9662	UBA9662 sp012963885	891	5202047	24694	6796
MALASPINA_MH_049_BATHY_0.22_MP0880_Bin-97	72.52	82.42	3.3	0	Bacteria	Marinisomatota	Marinisomatia	Marinisomatales	TCS55	TCS55	TCS55 sp002715035	165	1887165	110349	23120
MALASPINA_MH_049_BATHY_0.22_MP0882_Bin-1	71.24	74.15	0.97	0	Archaea	Thermoproteota	Nitrososphaeria	Nitrososphaerales	Nitrosopumilaceae	Nitrosopumilus		129	907586	21648	9211
MALASPINA_MH_049_BATHY_0.22_MP0882_Bin-13	60.53	69.26	2.91	0	Archaea	Thermoproteota	Nitrososphaeria	Nitrososphaerales	Nitrosopumilaceae	Nitrosopelagicus		102	664967	27395	7884
MALASPINA_MH_049_BATHY_0.22_MP0882_Bin-19	55.33	60.28	1.65	0	Bacteria	Marinisomatota	Marinisomatia	SCGC-AAA003-L08	D37C17	D37C17	D37C17 sp012964845	201	1001675	28953	5393
MALASPINA_MH_049_BATHY_0.22_MP0882_Bin-25	51.54	62.07	3.51	5	Bacteria	Marinisomatota	Marinisomatia	Marinisomatales	Marinisomataceae	Marinisoma		166	786799	17095	4961
MALASPINA_MH_049_BATHY_0.22_MP0882_Bin-26	61.28	64.19	0.97	0	Archaea	Thermoproteota	Nitrososphaeria	Nitrososphaerales	UBA57	UBA57	UBA57 sp002713205	129	620001	24475	4995
MALASPINA_MH_049_BATHY_0.22_MP0882_Bin-32	55.76	64.73	2.99	21.43	Bacteria	Gammaproteobacteria	Gammaproteobacteria	Pseudomonadales	HTCC2089	UBA11889	UBA11889 sp002313255	254	1593764	26723	7734
MALASPINA_MH_049_BATHY_0.22_MP0882_Bin-34	87.77	93.02	1.75	0	Bacteria	Alphaproteobacteria	Alphaproteobacteria	Rhizobiales	Rhizobiaceae	Fulvimarina		468	4827997	67450	14188
MALASPINA_MH_049_BATHY_0.22_MP0882_Bin-35	92.15	96.35	1.4	25	Bacteria	Actinobacteriota	Actinomycetia	Mycobacteriales	Mycobacteriaceae	Rhodococcus_B	Rhodococcus_B sp001942265	337	5259609	89243	22075
MALASPINA_MH_049_BATHY_0.22_MP0882_Bin-36	92.7	95.13	0.81	75	Bacteria	Alphaproteobacteria	Alphaproteobacteria	Sphingomonadales	Sphingomonadaceae	Alteriqipengyuania	Alteriqipengyuania bathyomarina	224	3128329	110056	21963
MALASPINA_MH_049_BATHY_0.22_MP0882_Bin-37	91.22	95.27	1.35	0	Bacteria	Chlamydiota	Chlamydiia	Chlamydiales	Parachlamydiaceae	JABDDC01		28	1858352	276712	78707
MALASPINA_MH_049_BATHY_0.22_MP0882_Bin-38	62.2	73.75	3.85	0	Bacteria	Actinobacteriota	Acidimicrobiia	Acidimicrobiales	MedAcidi-G1	UBA9410		282	1462343	21312	5677
MALASPINA_MH_049_BATHY_0.22_MP0882_Bin-39	50.45	58.28	2.61	23.08	Bacteria	Alphaproteobacteria	Alphaproteobacteria	Sphingomonadales	Sphingomonadaceae	Sphingobium	Sphingobium sp000153545	479	2296925	22941	4938
MALASPINA_MH_049_BATHY_0.22_MP0882_Bin-40	59.23	59.23	0	0	Archaea	Thermoplasmatota	Poseidoniia_A	Poseidoniales	Thalassarchaeaceae	Thalassarchaeum	Thalassarchaeum sp002507125	128	1029724	41592	10905
MALASPINA_MH_049_BATHY_0.22_MP0882_Bin-41	47.05	61.15	4.7	0	Bacteria	Actinobacteriota	Acidimicrobiia	Acidimicrobiales	MedAcidi-G1	UBA9410		257	1387274	27731	5796
MALASPINA_MH_049_BATHY_0.22_MP0882_Bin-43	81.65	84.17	0.84	100	Bacteria	SAR324	SAR324	SAR324	NAC60-12	Arctic96AD-7	Arctic96AD-7 sp002082305	265	2379060	58473	12990
MALASPINA_MH_049_BATHY_0.22_MP0882_Bin-47	53.64	60.69	2.35	20	Bacteria	Gammaproteobacteria	Gammaproteobacteria	SAR86	SAR86	AEGEAN-183	AEGEAN-183 sp012965075	157	1298528	71311	13092
MALASPINA_MH_049_BATHY_0.22_MP0882_Bin-48	56.35	60.25	1.3	0	Bacteria	Alphaproteobacteria	Alphaproteobacteria	Micavibrionales	UBA2020			295	1572772	20969	6078
MALASPINA_MH_049_BATHY_0.22_MP0882_Bin-49	49.02	53.4	1.46	50	Archaea	Thermoproteota	Nitrososphaeria	Nitrososphaerales	UBA57	UBA57	UBA57 sp002494565	118	505051	14421	4173
MALASPINA_MH_049_BATHY_0.22_MP0882_Bin-51	48.99	57.24	2.75	27.27	Bacteria	Gammaproteobacteria	Gammaproteobacteria	UBA4486	UBA4486	UBA11869		218	1078344	18675	5334
MALASPINA_MH_049_BATHY_0.22_MP0882_Bin-52	62.86	62.86	0	0	Archaea	Thermoplasmatota	Poseidoniia_B	MGIII	CG-Epi1	CG-Epi1	CG-Epi1 sp002506485	136	646806	18352	4724
MALASPINA_MH_049_BATHY_0.22_MP0882_Bin-53	61.15	64.87	1.24	50	Bacteria	Actinobacteriota	Actinomycetia	Actinomycetales	Microbacteriaceae	Microbacterium	Microbacterium sp002313585	373	1866938	18206	5587
MALASPINA_MH_049_BATHY_0.22_MP0882_Bin-54	60.83	60.83	0	0	Archaea	Thermoproteota	Nitrososphaeria	Nitrososphaerales	Nitrosopumilaceae	Nitrosopelagicus		119	598902	16915	5612
MALASPINA_MH_049_BATHY_0.22_MP0882_Bin-56	53.41	62.23	2.94	0	Bacteria	Bacteroidota	Bacteroidia	Flavobacteriales	Flavobacteriaceae	MED-G11	MED-G11 sp002729755	107	949661	36429	11804
MALASPINA_MH_049_BATHY_0.22_MP0882_Bin-57	78.2	89.18	3.66	50	Bacteria	Gammaproteobacteria	Gammaproteobacteria	Arenicellales	UBA868	REDSEA-S09-B13	REDSEA-S09-B13 sp002456995	270	2600045	55695	12633
MALASPINA_MH_049_BATHY_0.22_MP0882_Bin-59	95.78	97.25	0.49	100	Bacteria	Alphaproteobacteria	Alphaproteobacteria	Rhodobacterales	Rhodobacteraceae	Sulfitobacter	Sulfitobacter pontiacus	152	3366097	101857	33490
MALASPINA_MH_049_BATHY_0.22_MP0882_Bin-6	75.39	80.49	1.7	37.5	Bacteria	Alphaproteobacteria	Alphaproteobacteria	Sphingomonadales	Sphingomonadaceae	Erythrobacter_A	Erythrobacter_A sp002895025	446	2487885	21630	6306
MALASPINA_MH_049_BATHY_0.22_MP0882_Bin-64	60.72	62.28	0.52	0	Bacteria	Gammaproteobacteria	Gammaproteobacteria	Pseudomonadales	Pseudomonadaceae	Pseudomonas_D	Pseudomonas_D gallaeciensis	566	2663330	21099	4971
MALASPINA_MH_049_BATHY_0.22_MP0882_Bin-65	97.8	97.8	0	0	Bacteria	Marinisomatota	Marinisomatia	Marinisomatales	TCS55	TCS55	TCS55 sp002715035	155	1873015	76063	19182
MALASPINA_MH_049_BATHY_0.22_MP0882_Bin-67	94.93	99.64	1.57	0	Bacteria	Gammaproteobacteria	Gammaproteobacteria	Enterobacterales	Alteromonadaceae	Alteromonas_B	Alteromonas_B confluentis	14	4769262	848140	451542
MALASPINA_MH_049_BATHY_0.22_MP0882_Bin-69	88.15	97.39	3.08	0	Bacteria	Alphaproteobacteria	Alphaproteobacteria	Rickettsiales	UBA1997	UBA2645		28	1658254	195557	104180
MALASPINA_MH_049_BATHY_0.22_MP0882_Bin-7	89.45	93.8	1.45	16.67	Bacteria	Actinobacteriota	Actinomycetia	Actinomycetales	Microbacteriaceae	Microbacterium	Microbacterium sp900098805	173	2984656	105376	25905
MALASPINA_MH_049_BATHY_0.22_MP0882_Bin-71	51.69	66	4.77	17.65	Bacteria	Alphaproteobacteria	Alphaproteobacteria	Rhodospirillales	UBA2165	GCA-2712665		377	2072421	21128	5843
MALASPINA_MH_049_BATHY_0.22_MP0882_Bin-8	54.07	63.88	3.27	7.14	Bacteria	Gammaproteobacteria	Gammaproteobacteria	Pseudomonadales	Pseudohongiellaceae	UBA9145	UBA9145 sp002694855	270	2364277	59830	13097
MALASPINA_MH_049_MESO_0.22_MP0884_Bin-10	56.35	56.35	0	0	Bacteria	Gammaproteobacteria	Gammaproteobacteria	Enterobacterales	Alteromonadaceae	Pseudoalteromonas		572	3609792	38454	7544
MALASPINA_MH_049_MESO_0.22_MP0884_Bin-11	47.39	54.29	2.3	0	Bacteria	Planctomycetota	Planctomycetes	Planctomycetales	Planctomycetaceae	UBA8437	UBA8437 sp003445035	812	3482578	17493	4450
MALASPINA_MH_049_MESO_0.22_MP0884_Bin-16	57.54	58.11	0.19	100	Bacteria	Gammaproteobacteria	Gammaproteobacteria	SAR86	SAR86	AEGEAN-183		155	798758	25496	5380
MALASPINA_MH_049_MESO_0.22_MP0884_Bin-19	54.59	62.81	2.74	33.33	Bacteria	Planctomycetota	Planctomycetes	Pirellulales	Pirellulaceae			817	3683231	44104	4536
MALASPINA_MH_049_MESO_0.22_MP0884_Bin-20	97.29	99.24	0.65	60	Bacteria	Bacteroidota	Bacteroidia	Flavobacteriales	Flavobacteriaceae	Croceibacter	Croceibacter atlanticus	86	2768328	237613	54204
MALASPINA_MH_049_MESO_0.22_MP0884_Bin-21	82.53	82.53	0	0	Bacteria	SAR324	SAR324	SAR324	NAC60-12	Arctic96AD-7	Arctic96AD-7 sp002082305	279	2366574	46323	11732
MALASPINA_MH_049_MESO_0.22_MP0884_Bin-24	67.11	67.11	0	0	Bacteria	SAR324	SAR324	SAR324	NAC60-12	Arctic96AD-7		321	1893849	20961	6647
MALASPINA_MH_049_MESO_0.22_MP0884_Bin-25	65.81	70.22	1.47	100	Bacteria	Bacteroidota	Bacteroidia	Flavobacteriales	Flavobacteriaceae	MED-G11	MED-G11 sp002729755	98	963706	38708	12895
MALASPINA_MH_049_MESO_0.22_MP0884_Bin-27	86.24	93.08	2.28	25	Bacteria	Actinobacteriota	Acidimicrobiia	Acidimicrobiales	MedAcidi-G1	UBA9410		155	1985508	69518	19293
MALASPINA_MH_049_MESO_0.22_MP0884_Bin-29	95.98	97.36	0.46	33.33	Bacteria	Alphaproteobacteria	Alphaproteobacteria	Sphingomonadales	Sphingomonadaceae	Alteriqipengyuania	Alteriqipengyuania bathyomarina	55	3159328	447499	191532
MALASPINA_MH_049_MESO_0.22_MP0884_Bin-3	84.78	87.75	0.99	0	Bacteria	Gammaproteobacteria	Gammaproteobacteria	Pseudomonadales	Pseudohongiellaceae	UBA9145	UBA9145 sp002712055	237	2752726	89148	17352
MALASPINA_MH_049_MESO_0.22_MP0884_Bin-37	83.22	87.87	1.55	77.78	Bacteria	Alphaproteobacteria	Alphaproteobacteria	Sphingomonadales	Sphingomonadaceae	Sphingobium	Sphingobium sp000153545	400	3706833	97377	11928
MALASPINA_MH_049_MESO_0.22_MP0884_Bin-39	96.95	98.48	0.51	50	Bacteria	Gammaproteobacteria	Gammaproteobacteria	Enterobacterales	Alteromonadaceae	Alteromonas	Alteromonas mediterranea	194	4151307	149991	30470
MALASPINA_MH_049_MESO_0.22_MP0884_Bin-4	81.27	90.24	2.99	25	Bacteria	Actinobacteriota	Acidimicrobiia	Acidimicrobiales	MedAcidi-G1	S20-B6	S20-B6 sp002699725	202	2178976	68067	15613
MALASPINA_MH_049_MESO_0.22_MP0884_Bin-41	50.64	54.75	1.37	80	Bacteria	Alphaproteobacteria	Alphaproteobacteria	Sphingomonadales	Sphingomonadaceae	Alteriqipengyuania	Alteriqipengyuania sp002729695	334	1874134	42504	5657
MALASPINA_MH_049_MESO_0.22_MP0884_Bin-42	86.28	95.61	3.11	71.43	Bacteria	Gammaproteobacteria	Gammaproteobacteria	Enterobacterales	Alteromonadaceae	Pseudoalteromonas	Pseudoalteromonas atlantica	147	4385134	212292	47548
MALASPINA_MH_049_MESO_0.22_MP0884_Bin-43	82.49	84.32	0.61	16.67	Bacteria	Bacteroidota	Bacteroidia	Flavobacteriales	Flavobacteriaceae	Aurantibacter	Aurantibacter aestuarii	349	2315197	38619	7723
MALASPINA_MH_049_MESO_0.22_MP0884_Bin-44	84.09	88.32	1.41	50	Bacteria	Actinobacteriota	Actinomycetia	Actinomycetales	Microbacteriaceae	Microbacterium	Microbacterium sp900098805	301	2826692	88516	14506
MALASPINA_MH_049_MESO_0.22_MP0884_Bin-45	86.76	94.02	2.42	0	Bacteria	Actinobacteriota	Acidimicrobiia	Acidimicrobiales	TK06	UBA2110	UBA2110 sp002705305	181	2379794	85225	18414
MALASPINA_MH_049_MESO_0.22_MP0884_Bin-48	59.99	64.13	1.38	27.27	Bacteria	Gammaproteobacteria	Gammaproteobacteria	SAR86	D2472	D2472	D2472 sp902608115	171	1305979	34656	9720
MALASPINA_MH_049_MESO_0.22_MP0884_Bin-5	76.49	83.87	2.46	0	Bacteria	Verrucomicrobiota	Verrucomicrobiae	Verrucomicrobiales	Akkermansiaceae	Roseibacillus_B	Roseibacillus_B sp003483645	595	3625317	29736	6970
MALASPINA_MH_049_MESO_0.22_MP0884_Bin-54	76.12	85.42	3.1	27.27	Bacteria	Gammaproteobacteria	Gammaproteobacteria	Arenicellales	UBA868	REDSEA-S09-B13		415	2220254	26389	5820
MALASPINA_MH_049_MESO_0.22_MP0884_Bin-55	49.14	53.94	1.6	40	Bacteria	Gammaproteobacteria	Gammaproteobacteria	SAR86	SAR86	AEGEAN-183		116	1197140	69813	16668
MALASPINA_MH_049_MESO_0.22_MP0884_Bin-57	76.3	82.42	2.04	90.91	Bacteria	Alphaproteobacteria	Alphaproteobacteria	Rhodobacterales	Rhodobacteraceae	Sulfitobacter	Sulfitobacter pontiacus	496	2973984	40017	6581
MALASPINA_MH_049_MESO_0.22_MP0884_Bin-58	95.78	99.8	1.34	0	Bacteria	Alphaproteobacteria	Alphaproteobacteria	Rhizobiales	Rhizobiaceae	Fulvimarina		58	5107638	558882	216810
MALASPINA_MH_049_MESO_0.22_MP0884_Bin-6	95.61	98.49	0.96	16.67	Bacteria	Gammaproteobacteria	Gammaproteobacteria	Pseudomonadales	Pseudomonadaceae	Pseudomonas_D	Pseudomonas_D gallaeciensis	96	4128763	180315	67119
MALASPINA_MH_049_MESO_0.22_MP0884_Bin-66	57.67	70.6	4.31	14.29	Bacteria	Marinisomatota	Marinisomatia	Marinisomatales	Marinisomataceae	Marinisoma		159	991166	29905	7243
MALASPINA_MH_049_MESO_0.22_MP0884_Bin-67	65.77	70.06	1.43	16.67	Bacteria	Gammaproteobacteria	Gammaproteobacteria	Woeseiales	Woeseiaceae	PBBK01	PBBK01 sp002717685	179	1784200	125423	14937
MALASPINA_MH_049_MESO_0.22_MP0884_Bin-74	91.22	95.27	1.35	0	Bacteria	Chlamydiota	Chlamydiia	Chlamydiales	Parachlamydiaceae	JABDDC01		30	1855407	276712	78707
MALASPINA_MH_049_MESO_0.22_MP0884_Bin-75	96.7	100	1.1	83.33	Bacteria	Gammaproteobacteria	Gammaproteobacteria	Pseudomonadales	Moraxellaceae	Psychrobacter	Psychrobacter pacificensis	54	3111877	246498	85408
MALASPINA_MH_049_MESO_0.22_MP0884_Bin-78	73.3	79.18	1.96	55.56	Bacteria	Alphaproteobacteria	Alphaproteobacteria	Sphingomonadales	Sphingomonadaceae	Erythrobacter_A	Erythrobacter_A sp002895025	460	2853375	45023	7195
MALASPINA_MH_049_MESO_0.22_MP0886_Bin-1	65.97	76.53	3.52	0	Bacteria	Alphaproteobacteria	Alphaproteobacteria	Rhizobiales_B	TMED25	GCA-002731945		198	1525228	50748	10230
MALASPINA_MH_049_MESO_0.22_MP0886_Bin-11	97.59	99.57	0.66	0	Bacteria	Gammaproteobacteria	Gammaproteobacteria	Pseudomonadales	Pseudomonadaceae	Pseudomonas_D	Pseudomonas_D gallaeciensis	38	4129090	645563	167744
MALASPINA_MH_049_MESO_0.22_MP0886_Bin-19	50.45	54.47	1.34	0	Bacteria	Gammaproteobacteria	Gammaproteobacteria	GCA-002705445	GCA-002716945	GCA-2701705	GCA-2701705 sp002701705	154	778087	15707	5387
MALASPINA_MH_049_MESO_0.22_MP0886_Bin-2	88.02	94.44	2.14	0	Bacteria	Actinobacteriota	Acidimicrobiia	Acidimicrobiales	TK06	UBA2110	UBA2110 sp002705305	129	2400568	85466	31760
MALASPINA_MH_049_MESO_0.22_MP0886_Bin-25	67.89	74.58	2.23	0	Bacteria	Bacteroidota	Bacteroidia	Cytophagales	Marinoscillaceae			60	1541577	163467	82218
MALASPINA_MH_049_MESO_0.22_MP0886_Bin-31	67.99	79.78	3.93	37.5	Bacteria	Bacteroidota	Bacteroidia	Flavobacteriales	Flavobacteriaceae	MED-G11		120	1202023	44344	14198
MALASPINA_MH_049_MESO_0.22_MP0886_Bin-33	73.29	73.29	0	0	Archaea	Thermoplasmatota	Poseidoniia_A	Poseidoniales	Thalassarchaeaceae	Thalassarchaeum		107	1094756	48078	14573
MALASPINA_MH_049_MESO_0.22_MP0886_Bin-35	82.51	88.45	1.98	0	Bacteria	Chloroflexota	Dehalococcoidia	UBA1151	TMED-70	GCA-2718455		42	1341420	129507	51030
MALASPINA_MH_049_MESO_0.22_MP0886_Bin-37	46.79	53.39	2.2	50	Bacteria	Marinisomatota	Marinisomatia	Marinisomatales	TCS55	TCS55		283	1726285	22755	7327
MALASPINA_MH_049_MESO_0.22_MP0886_Bin-38	62.04	64.71	0.89	0	Bacteria	Bacteroidota	Bacteroidia	Flavobacteriales	Flavobacteriaceae	Croceibacter	Croceibacter atlanticus	378	1817132	17333	5026
MALASPINA_MH_049_MESO_0.22_MP0886_Bin-39	59.33	64.97	1.88	100	Bacteria	Gammaproteobacteria	Gammaproteobacteria	Enterobacterales	Alteromonadaceae	Pseudoalteromonas	Pseudoalteromonas atlantica	502	3228160	28170	7451
MALASPINA_MH_049_MESO_0.22_MP0886_Bin-40	83.87	86.54	0.89	100	Bacteria	SAR324	SAR324	SAR324	NAC60-12	Arctic96AD-7	Arctic96AD-7 sp002082305	266	2282605	61526	12057
MALASPINA_MH_049_MESO_0.22_MP0886_Bin-42	91.22	95.27	1.35	0	Bacteria	Chlamydiota	Chlamydiia	Chlamydiales	Parachlamydiaceae	JABDDC01		29	1858135	276712	78707
MALASPINA_MH_049_MESO_0.22_MP0886_Bin-44	67.34	75.89	2.85	71.43	Bacteria	Gammaproteobacteria	Gammaproteobacteria	UBA11654	UBA11654	CACPJA01		83	1517738	73378	39826
MALASPINA_MH_049_MESO_0.22_MP0886_Bin-45	65.82	65.82	0	0	Bacteria	Chloroflexota	Dehalococcoidia	SAR202	GCA-002694895	GCA-002694895		175	938746	28968	5982
MALASPINA_MH_049_MESO_0.22_MP0886_Bin-55	66.75	66.75	0	0	Archaea	Thermoproteota	Nitrososphaeria	Nitrososphaerales	Nitrosopumilaceae	Nitrosopelagicus		108	751862	27116	8409
MALASPINA_MH_049_MESO_0.22_MP0886_Bin-58	52.48	62.38	3.3	33.33	Bacteria	Gemmatimonadota	Gemmatimonadetes	Longimicrobiales	UBA6960	UBA1138		288	1605934	24168	6317
MALASPINA_MH_049_MESO_0.22_MP0886_Bin-61	83.82	92.55	2.91	17.39	Bacteria	Alphaproteobacteria	Alphaproteobacteria	Sphingomonadales	Sphingomonadaceae	Alteriqipengyuania	Alteriqipengyuania bathyomarina	260	3107025	59118	16756
MALASPINA_MH_049_MESO_0.22_MP0886_Bin-65	82.63	94.18	3.85	0	Bacteria	Alphaproteobacteria	Alphaproteobacteria	UBA8558	UBA8558	UBA8558	UBA8558 sp002712065	81	1379257	112149	38540
MALASPINA_MH_049_MESO_0.22_MP0886_Bin-66	54.11	59.09	1.66	0	Archaea	Thermoplasmatota	Poseidoniia_A	Poseidoniales	Thalassarchaeaceae	Thalassarchaeum	Thalassarchaeum sp002457605	159	950729	23613	6680
MALASPINA_MH_049_MESO_0.22_MP0886_Bin-68	54.96	67.74	4.26	0	Archaea	Thermoplasmatota	Poseidoniia_A	Poseidoniales	Thalassarchaeaceae	MGIIb-O3		194	1205255	33295	7567
MALASPINA_MH_049_MESO_0.22_MP0886_Bin-7	53.08	57.34	1.42	25	Bacteria	Gammaproteobacteria	Gammaproteobacteria	Pseudomonadales	HTCC2089	UBA11889		340	1663642	19890	5148
MALASPINA_MH_049_MESO_0.22_MP0886_Bin-70	80.97	81.87	0.3	0	Bacteria	Marinisomatota	Marinisomatia	Marinisomatales	Marinisomataceae	Marinisoma		40	856929	87037	50080
MALASPINA_MH_049_MESO_0.22_MP0886_Bin-72	68.1	74.28	2.06	40	Archaea	Thermoplasmatota	Poseidoniia_A	Poseidoniales	Thalassarchaeaceae	MGIIb-O3		151	1247968	48920	10080
MALASPINA_MH_049_MESO_0.22_MP0886_Bin-74	51.87	54.84	0.99	100	Bacteria	Chloroflexota	Dehalococcoidia	SAR202	UBA826	UBA11996		149	942724	36310	7508
MALASPINA_MH_049_MESO_0.22_MP0886_Bin-75	57.33	57.45	0.04	0	Bacteria	Alphaproteobacteria	Alphaproteobacteria	Rhizobiales	Rhizobiaceae	Fulvimarina		680	3213203	35632	4924
MALASPINA_MH_049_MESO_0.22_MP0886_Bin-8	94.32	99.03	1.57	0	Bacteria	Gammaproteobacteria	Gammaproteobacteria	Enterobacterales	Alteromonadaceae	Alteromonas_B	Alteromonas_B confluentis	25	4728827	644653	278680
MALASPINA_MH_049_MESO_0.22_MP0886_Bin-82	69.51	73.56	1.35	50	Bacteria	Verrucomicrobiota	Verrucomicrobiae	Pedosphaerales	UBA1096	UBA1096		421	2547817	31879	6750
MALASPINA_MH_049_MESO_0.22_MP0886_Bin-84	75.57	89.4	4.61	11.11	Archaea	Thermoproteota	Nitrososphaeria	Nitrososphaerales	UBA57	UBA57		123	779225	32293	7295
MALASPINA_MH_049_MESO_0.22_MP0886_Bin-86	76.45	84.13	2.56	25	Bacteria	Actinobacteriota	Acidimicrobiia	Acidimicrobiales	MedAcidi-G1	UBA9410		206	1884640	66753	13883
MALASPINA_MH_049_MESO_0.22_MP0886_Bin-87	58.46	69.11	3.55	0	Archaea	Thermoproteota	Nitrososphaeria	Nitrososphaerales	UBA57	UBA57		138	614458	18193	4717
MALASPINA_MH_049_MESO_0.22_MP0886_Bin-9	84.36	88.26	1.3	50	Bacteria	Gammaproteobacteria	Gammaproteobacteria	Pseudomonadales	Pseudohongiellaceae	UBA9145	UBA9145 sp002712055	199	2802466	166150	21545
MALASPINA_MH_049_MESO_0.22_MP0886_Bin-91	86.71	91.66	1.65	14.29	Bacteria	Chloroflexota	Dehalococcoidia	UBA3495	UBA3495	UBA9611	UBA9611 sp002697005	211	2729622	156220	22125
MALASPINA_MH_049_MESO_0.22_MP0886_Bin-93	81.27	86.1	1.61	0	Bacteria	Planctomycetota	UBA8108	UBA8108	UBA8108	UBA8108		611	3820857	32542	7054
MALASPINA_MH_049_MESO_0.22_MP0886_Bin-96	66.91	69.73	0.94	0	Bacteria	Gammaproteobacteria	Gammaproteobacteria	SAR86	D2472	D2472	D2472 sp902608115	22	1371823	217362	83221
MALASPINA_MH_049_DCM_0.22_MP0888_Bin-101	71.88	73.17	0.43	0	Bacteria	Actinobacteriota	Acidimicrobiia	Acidimicrobiales	MedAcidi-G1	MedAcidi-G1	MedAcidi-G1 sp002713545	205	1741980	79399	11324
MALASPINA_MH_049_DCM_0.22_MP0888_Bin-102	51.83	53.09	0.42	75	Bacteria	Alphaproteobacteria	Alphaproteobacteria	Rhodobacterales	Rhodobacteraceae	MED-G52	MED-G52 sp902602765	293	1302261	18134	4501
MALASPINA_MH_049_DCM_0.22_MP0888_Bin-12	64.1	64.1	0	0	Bacteria	Bacteroidota	Bacteroidia	Flavobacteriales	Flavobacteriaceae	MED-G11	MED-G11 sp902597925	80	887892	55364	15673
MALASPINA_MH_049_DCM_0.22_MP0888_Bin-14	57.68	57.68	0	0	Bacteria	Actinobacteriota	Acidimicrobiia	Acidimicrobiales	UBA8592	MedAcidi-G2A		222	1413982	31729	6981
MALASPINA_MH_049_DCM_0.22_MP0888_Bin-22	56	58.55	0.85	100	Bacteria	Actinobacteriota	Acidimicrobiia	Actinomarinales	Actinomarinaceae	Actinomarina	Actinomarina sp902604835	101	729308	42046	9100
MALASPINA_MH_049_DCM_0.22_MP0888_Bin-25	66.19	66.19	0	0	Bacteria	Gammaproteobacteria	Gammaproteobacteria	SAR86	D2472	MED-G78	MED-G78 sp902558645	69	1056612	58298	20872
MALASPINA_MH_049_DCM_0.22_MP0888_Bin-29	61.93	71.41	3.16	12.5	Bacteria	Gammaproteobacteria	Gammaproteobacteria	SAR86	SAR86	GCA-2707915	GCA-2707915 sp004214065	130	1304896	57260	15097
MALASPINA_MH_049_DCM_0.22_MP0888_Bin-32	62.73	73.53	3.6	20	Archaea	Thermoplasmatota	Poseidoniia_A	Poseidoniales	Thalassarchaeaceae	MGIIb-O3	MGIIb-O3 sp002172375	199	1412572	32962	8805
MALASPINA_MH_049_DCM_0.22_MP0888_Bin-35	66.54	70.8	1.42	0	Bacteria	Actinobacteriota	Acidimicrobiia	Acidimicrobiales	MedAcidi-G1	MedAcidi-G2B	MedAcidi-G2B sp000817115	199	1456058	51380	8660
MALASPINA_MH_049_DCM_0.22_MP0888_Bin-36	51.77	53.33	0.52	0	Bacteria	Actinobacteriota	Acidimicrobiia	Acidimicrobiales	UBA8592	UBA8592	UBA8592 sp002703045	221	1229628	38931	5874
MALASPINA_MH_049_DCM_0.22_MP0888_Bin-37	50.34	52.98	0.88	100	Bacteria	Alphaproteobacteria	Alphaproteobacteria	Rhizobiales_B	TMED25	AG-430-B22	AG-430-B22 sp003212795	102	910782	65046	17598
MALASPINA_MH_049_DCM_0.22_MP0888_Bin-4	47.19	58.8	3.87	66.67	Archaea	Thermoplasmatota	Poseidoniia_A	Poseidoniales	Thalassarchaeaceae	MGIIb-O5	MGIIb-O5 sp002498925	141	1014839	37994	8767
MALASPINA_MH_049_DCM_0.22_MP0888_Bin-47	47.6	51.2	1.2	0	Bacteria	Alphaproteobacteria	Alphaproteobacteria	Pelagibacterales	AG-422-B15	AG-422-B15	AG-422-B15 sp902521655	99	735657	31223	9671
MALASPINA_MH_049_DCM_0.22_MP0888_Bin-5	77.46	85.14	2.56	25	Bacteria	Actinobacteriota	Acidimicrobiia	Acidimicrobiales	TK06	UBA7388	UBA7388 sp002470695	231	2233378	39857	12221
MALASPINA_MH_049_DCM_0.22_MP0888_Bin-50	62.61	63.42	0.27	0	Bacteria	Cyanobacteria	Cyanobacteriia	PCC-6307	Cyanobiaceae	Prochlorococcus_C	Prochlorococcus_C marinus_B	227	1055528	16375	4859
MALASPINA_MH_049_DCM_0.22_MP0888_Bin-54	67.96	72.4	1.48	57.14	Bacteria	Gammaproteobacteria	Gammaproteobacteria	GCA-002705445	GCA-002716945	GCA-2698665		139	1050947	45318	9278
MALASPINA_MH_049_DCM_0.22_MP0888_Bin-57	56.72	56.72	0	0	Archaea	Thermoplasmatota	Poseidoniia_A	Poseidoniales	Thalassarchaeaceae	MGIIb-O1	MGIIb-O1 sp002497025	134	956424	52087	8811
MALASPINA_MH_049_DCM_0.22_MP0888_Bin-59	50.19	50.19	0	0	Bacteria	Marinisomatota	Marinisomatia	Marinisomatales	Marinisomataceae	Marinisoma		93	585153	28262	7012
MALASPINA_MH_049_DCM_0.22_MP0888_Bin-6	52.69	55.21	0.84	100	Bacteria	SAR324	SAR324	SAR324	NAC60-12	UBA1014	UBA1014 sp001469005	379	1625062	15503	4275
MALASPINA_MH_049_DCM_0.22_MP0888_Bin-60	69.92	69.92	0	0	Bacteria	Alphaproteobacteria	Alphaproteobacteria	Rhizobiales_B	TMED25	AG-430-B22	AG-430-B22 sp002728335	137	835624	27942	6703
MALASPINA_MH_049_DCM_0.22_MP0888_Bin-61	74.15	75.8	0.55	0	Bacteria	Bacteroidota	Bacteroidia	Cytophagales	Marinoscillaceae	GCA-2715645	GCA-2715645 sp902529805	181	1380092	26781	9010
MALASPINA_MH_049_DCM_0.22_MP0888_Bin-63	60.08	63.89	1.27	16.67	Bacteria	Gammaproteobacteria	Gammaproteobacteria	UBA4486	UBA4486	UBA11869	UBA11869 sp002698845	208	996121	16778	5152
MALASPINA_MH_049_DCM_0.22_MP0888_Bin-68	56.44	68.2	3.92	0	Bacteria	Bacteroidota	Bacteroidia	Flavobacteriales	Flavobacteriaceae	TMED96	TMED96 sp902593075	217	1251784	22598	6775
MALASPINA_MH_049_DCM_0.22_MP0888_Bin-70	62.77	69.55	2.26	66.67	Bacteria	Marinisomatota	Marinisomatia	Marinisomatales	TCS55	GCA-002701945	GCA-002701945 sp002701945	260	1782108	33563	8682
MALASPINA_MH_049_DCM_0.22_MP0888_Bin-78	59.46	72.69	4.41	0	Bacteria	Bacteroidota	Bacteroidia	Flavobacteriales	Flavobacteriaceae	MED-G14		169	1037312	34827	6661
MALASPINA_MH_049_DCM_0.22_MP0888_Bin-86	59.6	68.69	3.03	10.53	Bacteria	Bacteroidota	Bacteroidia	Flavobacteriales	Flavobacteriaceae	GCA-002728855	GCA-002728855 sp002702405	182	1286670	67271	8359
MALASPINA_MH_049_DCM_0.22_MP0888_Bin-87	63.3	67.71	1.47	0	Bacteria	Bacteroidota	Bacteroidia	Flavobacteriales	Flavobacteriaceae	MED-G11	MED-G11 sp902586435	110	981969	44803	12700
MALASPINA_MH_049_DCM_0.22_MP0888_Bin-9	54.5	55.61	0.37	0	Bacteria	Bacteroidota	Bacteroidia	Flavobacteriales	Flavobacteriaceae	MED-G14	MED-G14 sp902595555	160	801502	20060	5243
MALASPINA_MH_049_DCM_0.22_MP0888_Bin-94	47.44	51.28	1.28	0	Bacteria	Actinobacteriota	Acidimicrobiia	Actinomarinales	Actinomarinaceae	Actinomarina	Actinomarina sp902555055	40	762924	157496	32059
MALASPINA_MH_049_DCM_0.22_MP0888_Bin-96	65.3	65.3	0	0	Bacteria	Marinisomatota	Marinisomatia	Marinisomatales	Marinisomataceae	Marinisoma		112	1212194	60174	20704
MALASPINA_MH_049_DCM_0.22_MP0888_Bin-97	93.69	93.69	0	0	Archaea	Thermoproteota	Nitrososphaeria	Nitrososphaerales	Nitrosopumilaceae	Nitrosopelagicus	Nitrosopelagicus brevis	74	967077	49809	21066
MALASPINA_MH_049_DCM_0.22_MP0888_Bin-98	57.9	68.22	3.44	25	Archaea	Thermoplasmatota	Poseidoniia_A	Poseidoniales	Thalassarchaeaceae	MGIIb-O5	MGIIb-O5 sp002718995	131	1065685	89122	9641
MALASPINA_MH_049_DCM_0.22_MP0888_Bin-99	61.08	66.36	1.76	33.33	Archaea	Thermoplasmatota	Poseidoniia_A	Poseidoniales	Thalassarchaeaceae	MGIIb-O2	MGIIb-O2 sp902593945	109	1294403	60455	16586
MALASPINA_MH_063_BATHY_0.22_MP1154_Bin-1	89.18	95.27	2.03	0	Bacteria	Chlamydiota	Chlamydiia	Chlamydiales	Parachlamydiaceae	JABDDC01		28	1895790	276712	78741
MALASPINA_MH_063_BATHY_0.22_MP1154_Bin-100	55.31	58.07	0.92	33.33	Bacteria	Gammaproteobacteria	Gammaproteobacteria	SAR86	SAR86	AEGEAN-183		155	1062944	31782	8694
MALASPINA_MH_063_BATHY_0.22_MP1154_Bin-101	56.26	62.92	2.22	14.29	Bacteria	Gammaproteobacteria	Gammaproteobacteria	SAR86	SAR86	AEGEAN-183	AEGEAN-183 sp012965075	152	1374368	74012	13884
MALASPINA_MH_063_BATHY_0.22_MP1154_Bin-103	73.28	80.03	2.25	60	Bacteria	Bacteroidota	Bacteroidia	Chitinophagales	Saprospiraceae	Lewinella		741	5253859	48133	8415
MALASPINA_MH_063_BATHY_0.22_MP1154_Bin-104	95.78	99.47	1.23	16.67	Bacteria	Actinobacteriota	Actinomycetia	Mycobacteriales	Mycobacteriaceae	Rhodococcus_B	Rhodococcus_B sp001942265	83	5371146	559620	148511
MALASPINA_MH_063_BATHY_0.22_MP1154_Bin-105	93.75	97.11	1.12	33.33	Bacteria	Bacteroidota	Bacteroidia	Flavobacteriales	Flavobacteriaceae	Aurantibacter	Aurantibacter aestuarii	120	2772745	97534	42723
MALASPINA_MH_063_BATHY_0.22_MP1154_Bin-106	40.34	54.89	4.85	0	Archaea	Thermoproteota	Nitrososphaeria	Nitrososphaerales	UBA57	UBA57	UBA57 sp002494565	120	652822	37176	5846
MALASPINA_MH_063_BATHY_0.22_MP1154_Bin-107	100	100	0	0	Bacteria	Bacteroidota	Bacteroidia	Flavobacteriales	Vicingaceae	S-15	S-15 sp009909615	18	3697799	1175840	313364
MALASPINA_MH_063_BATHY_0.22_MP1154_Bin-108	70.55	70.67	0.04	100	Archaea	Thermoplasmatota	Poseidoniia_A	Poseidoniales	Thalassarchaeaceae	Thalassarchaeum	Thalassarchaeum betae	145	1348336	51905	12907
MALASPINA_MH_063_BATHY_0.22_MP1154_Bin-11	55.36	61	1.88	25	Bacteria	Bacteroidota	Bacteroidia	Flavobacteriales	BACL11			224	964376	13246	4219
MALASPINA_MH_063_BATHY_0.22_MP1154_Bin-12	66.02	68.93	0.97	0	Archaea	Thermoproteota	Nitrososphaeria	Nitrososphaerales	UBA57	UBA57		38	680250	151673	51008
MALASPINA_MH_063_BATHY_0.22_MP1154_Bin-2	81.31	82.9	0.53	80	Bacteria	Alphaproteobacteria	Alphaproteobacteria	Rhodobacterales	Rhodobacteraceae	Sulfitobacter	Sulfitobacter pontiacus	342	3179693	121255	12677
MALASPINA_MH_063_BATHY_0.22_MP1154_Bin-20	60.59	63.14	0.85	0	Bacteria	Patescibacteria	Paceibacteria	UBA9983_A	UBA2163	OLB19		1	729528	729528	729528
MALASPINA_MH_063_BATHY_0.22_MP1154_Bin-25	40.21	51.88	3.89	16.67	Bacteria	Nitrospinota	Nitrospinia	Nitrospinales	Nitrospinaceae	SCGCAAA288-L16		291	1257773	16061	4246
MALASPINA_MH_063_BATHY_0.22_MP1154_Bin-26	81.73	84.97	1.08	50	Bacteria	Alphaproteobacteria	Alphaproteobacteria	Sphingomonadales	Sphingomonadaceae	Erythrobacter_A	Erythrobacter_A sp002895025	390	3065058	50544	9998
MALASPINA_MH_063_BATHY_0.22_MP1154_Bin-27	94.39	99.25	1.62	68.75	Bacteria	Actinobacteriota	Actinomycetia	Mycobacteriales	Mycobacteriaceae	Mycobacterium	Mycobacterium poriferae	70	5933567	480837	149893
MALASPINA_MH_063_BATHY_0.22_MP1154_Bin-29	76.08	81.96	1.96	85.71	Bacteria	Alphaproteobacteria	Alphaproteobacteria	Sphingomonadales	Sphingomonadaceae	Sphingobium	Sphingobium sp000153545	381	3496914	85423	11917
MALASPINA_MH_063_BATHY_0.22_MP1154_Bin-34	86.36	86.36	0	0	Bacteria	SAR324	SAR324	SAR324	NAC60-12	Arctic96AD-7	Arctic96AD-7 sp002082305	263	2727298	81274	14984
MALASPINA_MH_063_BATHY_0.22_MP1154_Bin-35	76.92	83.52	2.2	50	Bacteria	Marinisomatota	Marinisomatia	Marinisomatales	TCS55	TCS55	TCS55 sp002715035	132	1818082	108419	25513
MALASPINA_MH_063_BATHY_0.22_MP1154_Bin-37	64.52	67.16	0.88	50	Bacteria	Gammaproteobacteria	Gammaproteobacteria	PS1	Thioglobaceae	Thioglobus		165	1171932	37990	9218
MALASPINA_MH_063_BATHY_0.22_MP1154_Bin-39	96.93	96.93	0	0	Bacteria	Gammaproteobacteria	Gammaproteobacteria	CAIQBE01	CAIQBE01			84	1784217	115452	31532
MALASPINA_MH_063_BATHY_0.22_MP1154_Bin-41	76.58	90.68	4.7	0	Bacteria	Cyanobacteria	Sericytochromatia	UBA7694	UBA7694			38	4456809	424264	156666
MALASPINA_MH_063_BATHY_0.22_MP1154_Bin-45	94.51	94.51	0	0	Bacteria	Alphaproteobacteria	Alphaproteobacteria	Rickettsiales	UBA1997	UBA2645		94	1607282	79923	25517
MALASPINA_MH_063_BATHY_0.22_MP1154_Bin-46	70.18	81.94	3.92	0	Bacteria	Myxococcota	Bradymonadia	Bradymonadales	Bradymonadaceae			1097	7984410	67866	8559
MALASPINA_MH_063_BATHY_0.22_MP1154_Bin-47	98.67	99.24	0.19	0	Bacteria	Bacteroidota	Bacteroidia	Flavobacteriales	Flavobacteriaceae	Croceibacter	Croceibacter atlanticus	18	2970250	934189	256604
MALASPINA_MH_063_BATHY_0.22_MP1154_Bin-48	82.62	89.94	2.44	0	Bacteria	Gammaproteobacteria	Gammaproteobacteria	Arenicellales	UBA868	REDSEA-S09-B13	REDSEA-S09-B13 sp003447825	186	3113773	170181	36562
MALASPINA_MH_063_BATHY_0.22_MP1154_Bin-50	80.08	91.24	3.72	50	Bacteria	Alphaproteobacteria	Alphaproteobacteria	Sphingomonadales	Sphingomonadaceae	Alteriqipengyuania	Alteriqipengyuania sp002729695	93	2907209	139927	62533
MALASPINA_MH_063_BATHY_0.22_MP1154_Bin-51	66.13	66.13	0	0	Archaea	Thermoplasmatota	Poseidoniia_A	Poseidoniales	Thalassarchaeaceae	MGIIb-O1	MGIIb-O1 sp002498525	198	1180475	27256	6795
MALASPINA_MH_063_BATHY_0.22_MP1154_Bin-53	98.51	99.56	0.35	0	Bacteria	Bacteroidota	Bacteroidia	Flavobacteriales	Flavobacteriaceae	Flavobacterium	Flavobacterium sp002862755	37	3895337	575820	240404
MALASPINA_MH_063_BATHY_0.22_MP1154_Bin-54	98.39	99.38	0.33	0	Bacteria	Bacteroidota	Bacteroidia	Flavobacteriales	Flavobacteriaceae	Aquaticitalea	Aquaticitalea lipolytica	16	2959544	523112	373329
MALASPINA_MH_063_BATHY_0.22_MP1154_Bin-55	89.86	96.58	2.24	20	Bacteria	Alphaproteobacteria	Alphaproteobacteria	Rhodobacterales	Rhodobacteraceae	Pseudooceanicola	Pseudooceanicola atlanticus	117	4528555	321469	100984
MALASPINA_MH_063_BATHY_0.22_MP1154_Bin-57	75.78	80.79	1.67	0	Bacteria	Alphaproteobacteria	Alphaproteobacteria	Micavibrionales	Micavibrionaceae	UBA1850	UBA1850 sp002338525	182	1754318	36685	12985
MALASPINA_MH_063_BATHY_0.22_MP1154_Bin-59	89.47	94.09	1.54	100	Bacteria	Alphaproteobacteria	Alphaproteobacteria	Sphingomonadales	Sphingomonadaceae	Sphingobium	Sphingobium sp002457415	248	3735685	106493	21644
MALASPINA_MH_063_BATHY_0.22_MP1154_Bin-6	89.64	97.86	2.74	7.69	Bacteria	Gammaproteobacteria	Gammaproteobacteria	Enterobacterales	Alteromonadaceae	Alteromonas_B	Alteromonas_B confluentis	136	5041876	197424	56371
MALASPINA_MH_063_BATHY_0.22_MP1154_Bin-60	51.21	61.71	3.5	0	Bacteria	Gammaproteobacteria	Gammaproteobacteria	Arenicellales	UBA868			313	2066336	38679	7622
MALASPINA_MH_063_BATHY_0.22_MP1154_Bin-63	90.97	93.04	0.69	50	Bacteria	Actinobacteriota	Actinomycetia	Propionibacteriales	Nocardioidaceae	Nocardioides	Nocardioides marinus	351	4096616	162572	15735
MALASPINA_MH_063_BATHY_0.22_MP1154_Bin-64	93.13	99.19	2.02	0	Bacteria	Actinobacteriota	Actinomycetia	Actinomycetales	Microbacteriaceae	Lysinimonas_A	Lysinimonas_A sp002325245	16	2541797	359383	290442
MALASPINA_MH_063_BATHY_0.22_MP1154_Bin-66	52.13	56.36	1.41	20	Bacteria	Gammaproteobacteria	Gammaproteobacteria	UBA11654	UBA11654	DTSX01	DTSX01 sp012965065	143	1262945	39601	12745
MALASPINA_MH_063_BATHY_0.22_MP1154_Bin-67	53.79	65.64	3.95	0	Bacteria	Marinisomatota	Marinisomatia	Marinisomatales	TCS55	UBA2126	UBA2126 sp012964125	251	1419304	24250	6448
MALASPINA_MH_063_BATHY_0.22_MP1154_Bin-68	63.97	66.49	0.84	50	Archaea	Thermoplasmatota	Poseidoniia_A	Poseidoniales	Thalassarchaeaceae	Thalassarchaeum	Thalassarchaeum sp002507125	117	1097439	39889	13396
MALASPINA_MH_063_BATHY_0.22_MP1154_Bin-71	94.35	99.6	1.75	20	Bacteria	Alphaproteobacteria	Alphaproteobacteria	Rhizobiales	Rhizobiaceae	Fulvimarina		51	5025550	573587	237939
MALASPINA_MH_063_BATHY_0.22_MP1154_Bin-72	82.13	89.33	2.4	81.82	Bacteria	Actinobacteriota	Actinomycetia	Actinomycetales	Microbacteriaceae	Microbacterium	Microbacterium sp002313585	256	2771364	67953	15787
MALASPINA_MH_063_BATHY_0.22_MP1154_Bin-75	58.92	60.72	0.6	50	Bacteria	Alphaproteobacteria	Alphaproteobacteria	Rhodospirillales	Casp-alpha2	Casp-alpha2	Casp-alpha2 sp002938075	287	1646233	17458	6451
MALASPINA_MH_063_BATHY_0.22_MP1154_Bin-76	42.55	53.23	3.56	14.29	Archaea	Thermoproteota	Nitrososphaeria	Nitrososphaerales	Nitrosopumilaceae	Nitrosopelagicus		107	541752	26492	5585
MALASPINA_MH_063_BATHY_0.22_MP1154_Bin-81	91.99	95.86	1.29	66.67	Bacteria	Alphaproteobacteria	Alphaproteobacteria	Sphingomonadales	Sphingomonadaceae	Alteriqipengyuania	Alteriqipengyuania bathyomarina	58	3210057	423442	103023
MALASPINA_MH_063_BATHY_0.22_MP1154_Bin-87	66.61	68.68	0.69	20	Bacteria	Alphaproteobacteria	Alphaproteobacteria	Caulobacterales	Caulobacteraceae	Brevundimonas		351	1934547	34715	6148
MALASPINA_MH_063_BATHY_0.22_MP1154_Bin-89	67.03	68.44	0.47	0	Bacteria	Actinobacteriota	Actinomycetia	Mycobacteriales	Mycobacteriaceae	Mycobacterium		769	4546039	44683	6800
MALASPINA_MH_063_BATHY_0.22_MP1154_Bin-91	54.47	54.47	0	0	Bacteria	Gammaproteobacteria	Gammaproteobacteria	Enterobacterales	Alteromonadaceae	Pseudoalteromonas		614	2983301	16223	5230
MALASPINA_MH_063_BATHY_0.22_MP1154_Bin-96	61.51	74.71	4.4	25	Bacteria	Marinisomatota	Marinisomatia	Marinisomatales	TCS55	GCA-002701945	GCA-002701945 sp012964215	298	2226474	92704	10288
MALASPINA_MH_063_BATHY_0.22_MP1154_Bin-97	97.04	98.18	0.38	50	Bacteria	Actinobacteriota	Actinomycetia	Actinomycetales	Microbacteriaceae	Chryseoglobus	Chryseoglobus sp002729155	24	2464343	321560	131121
MALASPINA_MH_063_BATHY_0.22_MP1154_Bin-99	93.41	93.41	0	0	Bacteria	Marinisomatota	Marinisomatia	Marinisomatales	TCS55	TCS55	TCS55 sp012964665	152	1823666	54286	16409
MALASPINA_MH_063_BATHY_0.22_MP1162_Bin-10	76.64	85.61	2.99	75	Bacteria	Actinobacteriota	Acidimicrobiia	Acidimicrobiales	MedAcidi-G1	UBA9410		299	1902676	24346	7135
MALASPINA_MH_063_BATHY_0.22_MP1162_Bin-11	76.55	78.05	0.5	20	Bacteria	Gammaproteobacteria	Gammaproteobacteria	Enterobacterales	Alteromonadaceae	Alteromonas	Alteromonas macleodii	528	3227421	27925	7267
MALASPINA_MH_063_BATHY_0.22_MP1162_Bin-12	61.69	73.84	4.05	50	Bacteria	Verrucomicrobiota	Verrucomicrobiae	Pedosphaerales	UBA1096	UBA1096		465	2552924	25747	5966
MALASPINA_MH_063_BATHY_0.22_MP1162_Bin-13	52.96	54.37	0.47	0	Archaea	Nanoarchaeota	Nanoarchaeia	Woesearchaeales	GW2011-AR4			172	770664	16391	4738
MALASPINA_MH_063_BATHY_0.22_MP1162_Bin-14	80.7	88.95	2.75	0	Bacteria	Gemmatimonadota	Gemmatimonadetes	Longimicrobiales	UBA6960	UBA1138	UBA1138 sp002313925	196	2281822	116422	17893
MALASPINA_MH_063_BATHY_0.22_MP1162_Bin-16	86.86	90.97	1.37	50	Bacteria	Alphaproteobacteria	Alphaproteobacteria	Sphingomonadales	Sphingomonadaceae	Alteriqipengyuania	Alteriqipengyuania sp002729695	124	2785018	143137	36771
MALASPINA_MH_063_BATHY_0.22_MP1162_Bin-17	40.23	51.09	3.62	50	Bacteria	Marinisomatota	Marinisomatia	Marinisomatales	TCS55	GCA-002701945	GCA-002701945 sp012964215	302	1612519	29867	5747
MALASPINA_MH_063_BATHY_0.22_MP1162_Bin-21	71.61	73.44	0.61	0	Bacteria	Gammaproteobacteria	Gammaproteobacteria	Arenicellales	UBA868	REDSEA-S09-B13		319	2000332	36041	7393
MALASPINA_MH_063_BATHY_0.22_MP1162_Bin-22	91.93	97.12	1.73	81.82	Bacteria	Alphaproteobacteria	Alphaproteobacteria	Sphingomonadales	Sphingomonadaceae	Alteriqipengyuania	Alteriqipengyuania bathyomarina	60	3083085	352623	107212
MALASPINA_MH_063_BATHY_0.22_MP1162_Bin-24	45.7	50.26	1.52	0	Bacteria	Alphaproteobacteria	Alphaproteobacteria	Micavibrionales	Micavibrionaceae	UBA1850	UBA1850 sp002338525	257	1131716	15274	4594
MALASPINA_MH_063_BATHY_0.22_MP1162_Bin-29	90.43	93.28	0.95	21.05	Bacteria	Bacteroidota	Bacteroidia	Flavobacteriales	Flavobacteriaceae	Aurantibacter	Aurantibacter aestuarii	239	2692988	78035	14826
MALASPINA_MH_063_BATHY_0.22_MP1162_Bin-31	91.22	95.27	1.35	0	Bacteria	Chlamydiota	Chlamydiia	Chlamydiales	Parachlamydiaceae	JABDDC01		34	1852336	276740	78707
MALASPINA_MH_063_BATHY_0.22_MP1162_Bin-32	85.95	90.84	1.63	100	Bacteria	Alphaproteobacteria	Alphaproteobacteria	Rhodobacterales	Rhodobacteraceae	Sulfitobacter	Sulfitobacter pontiacus	397	3629591	92142	12682
MALASPINA_MH_063_BATHY_0.22_MP1162_Bin-37	68.87	78.77	3.3	0	Bacteria	Marinisomatota	Marinisomatia	Marinisomatales	UBA1611	TMED80		386	2106432	56449	5771
MALASPINA_MH_063_BATHY_0.22_MP1162_Bin-38	84.06	87.36	1.1	0	Bacteria	Marinisomatota	Marinisomatia	Marinisomatales	TCS55	TCS55	TCS55 sp012964665	121	2051671	120479	34495
MALASPINA_MH_063_BATHY_0.22_MP1162_Bin-39	90.14	90.14	0	0	Bacteria	SAR324	SAR324	SAR324	NAC60-12	Arctic96AD-7	Arctic96AD-7 sp002082305	262	2734489	60874	15353
MALASPINA_MH_063_BATHY_0.22_MP1162_Bin-40	67.32	71.61	1.43	53.33	Bacteria	Alphaproteobacteria	Alphaproteobacteria	Sphingomonadales	Sphingomonadaceae	Erythrobacter_A	Erythrobacter_A sp002895025	496	2586831	65054	5477
MALASPINA_MH_063_BATHY_0.22_MP1162_Bin-41	52.68	52.68	0	0	Bacteria	Gammaproteobacteria	Gammaproteobacteria	PS1	Thioglobaceae	Thioglobus		171	1204514	55852	8179
MALASPINA_MH_063_BATHY_0.22_MP1162_Bin-42	58.22	61.19	0.99	0	Bacteria	Chloroflexota	Dehalococcoidia	UBA3495	UBA3495	UBA11650	UBA11650 sp002710215	76	2273782	142865	62249
MALASPINA_MH_063_BATHY_0.22_MP1162_Bin-43	82.23	89.01	2.26	0	Bacteria	Marinisomatota	Marinisomatia	Marinisomatales	UBA1611	GCA-002717915	GCA-002717915 sp002717915	265	2085256	67604	10591
MALASPINA_MH_063_BATHY_0.22_MP1162_Bin-44	76.06	91.03	4.99	0	Bacteria	Cyanobacteria	Sericytochromatia	UBA7694	UBA7694			38	4430304	373590	156626
MALASPINA_MH_063_BATHY_0.22_MP1162_Bin-46	63.51	67.38	1.29	0	Bacteria	Bacteroidota	Bacteroidia	Flavobacteriales	Flavobacteriaceae	Flavobacterium	Flavobacterium sp002862755	521	2828037	42759	5989
MALASPINA_MH_063_BATHY_0.22_MP1162_Bin-47	95.21	98.57	1.12	0	Bacteria	Gammaproteobacteria	Gammaproteobacteria	Enterobacterales	Alteromonadaceae	Alteromonas_B	Alteromonas_B confluentis	27	4773284	476366	231261
MALASPINA_MH_063_BATHY_0.22_MP1162_Bin-48	71.09	85.19	4.7	28.57	Bacteria	Actinobacteriota	Acidimicrobiia	Acidimicrobiales	MedAcidi-G1			130	2129687	123847	22602
MALASPINA_MH_063_BATHY_0.22_MP1162_Bin-49	69.16	69.16	0	0	Archaea	Thermoplasmatota	Poseidoniia_A	Poseidoniales	Thalassarchaeaceae	Thalassarchaeum	Thalassarchaeum sp002507125	55	1259202	126536	45021
MALASPINA_MH_063_BATHY_0.22_MP1162_Bin-54	65.89	69.64	1.25	16.67	Bacteria	Gammaproteobacteria	Gammaproteobacteria	Pseudomonadales	HTCC2089	UBA11889	UBA11889 sp002313255	374	2290883	31369	7137
MALASPINA_MH_063_BATHY_0.22_MP1162_Bin-55	43.04	57.44	4.8	11.11	Bacteria	Marinisomatota	Marinisomatia	Marinisomatales	UBA8229	UBA8229	UBA8229 sp012964235	199	1171818	27243	6444
MALASPINA_MH_063_BATHY_0.22_MP1162_Bin-56	89.84	96.29	2.15	0	Bacteria	Alphaproteobacteria	Alphaproteobacteria	Rhizobiales	Rhizobiaceae	Fulvimarina		337	4995788	132669	20995
MALASPINA_MH_063_BATHY_0.22_MP1162_Bin-57	61.59	63.99	0.8	100	Archaea	Thermoplasmatota	Poseidoniia_B	MGIII	CG-Epi1	CG-Epi1	CG-Epi1 sp002506485	131	755026	21188	6413
MALASPINA_MH_063_BATHY_0.22_MP1162_Bin-60	50.26	56.2	1.98	0	Bacteria	Chloroflexota	Dehalococcoidia	SAR202	GCA-002694895	GCA-002694895		214	1241616	39185	6753
MALASPINA_MH_063_BATHY_0.22_MP1162_Bin-62	71.56	74.38	0.94	80	Bacteria	Gammaproteobacteria	Gammaproteobacteria	Pseudomonadales	Pseudohongiellaceae	UBA9145	UBA9145 sp002694855	409	2337401	20644	6386
MALASPINA_MH_063_BATHY_0.22_MP1162_Bin-63	51.32	52.88	0.52	0	Bacteria	Gammaproteobacteria	Gammaproteobacteria	Pseudomonadales	Alcanivoracaceae	Alcanivorax	Alcanivorax sp900107995	398	1734868	12557	4463
MALASPINA_MH_063_BATHY_0.22_MP1162_Bin-65	75.95	77.9	0.65	100	Bacteria	Gammaproteobacteria	Gammaproteobacteria	Pseudomonadales	Halomonadaceae	Halomonas	Halomonas aquamarina	349	2059397	30611	6441
MALASPINA_MH_063_BATHY_0.22_MP1162_Bin-67	80.97	87.81	2.28	70.59	Bacteria	Actinobacteriota	Actinomycetia	Actinomycetales	Microbacteriaceae	Microbacterium	Microbacterium sp900098805	224	2641441	141288	17054
MALASPINA_MH_063_BATHY_0.22_MP1162_Bin-69	68.27	75.02	2.25	0	Bacteria	Poribacteria	WGA-4E	WGA-4E	UBA9662	UBA9662	UBA9662 sp012963885	889	5051878	33659	6338
MALASPINA_MH_063_BATHY_0.22_MP1162_Bin-72	77.66	89.6	3.98	0	Bacteria	Planctomycetota	UBA8108	UBA8108	UBA8108	UBA8108	UBA8108 sp002695115	449	4223414	54777	13401
MALASPINA_MH_063_BATHY_0.22_MP1162_Bin-74	55.85	55.85	0	0	Bacteria	Alphaproteobacteria	Alphaproteobacteria	Sphingomonadales	Sphingomonadaceae	Sphingobium	Sphingobium sp000153545	474	2189865	37924	4778
MALASPINA_MH_063_BATHY_0.22_MP1162_Bin-75	52.62	56.22	1.2	0	Bacteria	Alphaproteobacteria	Alphaproteobacteria	Pelagibacterales	Pelagibacteraceae	Pelagibacter		85	462293	19272	6182
MALASPINA_MH_063_BATHY_0.22_MP1162_Bin-77	88.96	98.77	3.27	26.67	Bacteria	Bacteroidota	Bacteroidia	Flavobacteriales	Flavobacteriaceae	Aquaticitalea	Aquaticitalea lipolytica	163	2997912	123514	25656
MALASPINA_MH_063_BATHY_0.22_MP1162_Bin-79	95.81	99.53	1.24	0	Bacteria	Actinobacteriota	Actinomycetia	Mycobacteriales	Mycobacteriaceae	Mycobacterium	Mycobacterium poriferae	152	5849949	178701	64049
MALASPINA_MH_063_BATHY_0.22_MP1162_Bin-81	70.56	73.92	1.12	0	Bacteria	Patescibacteria	Paceibacteria	UBA9983_A	UBA2163	OLB19		14	728025	186494	131390
MALASPINA_MH_063_BATHY_0.22_MP1162_Bin-86	51.56	53.06	0.5	0	Bacteria	Alphaproteobacteria	Alphaproteobacteria	Rhodospirillales	Casp-alpha2	Casp-alpha2	Casp-alpha2 sp002938075	272	1389786	16345	5417
MALASPINA_MH_063_BATHY_0.22_MP1162_Bin-9	95.87	99.47	1.2	0	Bacteria	Actinobacteriota	Actinomycetia	Mycobacteriales	Mycobacteriaceae	Rhodococcus_B	Rhodococcus_B sp001942265	67	5374559	573606	193470
MALASPINA_MH_063_BATHY_0.22_MP1162_Bin-90	60.28	71.86	3.86	12.5	Bacteria	Gammaproteobacteria	Gammaproteobacteria	Arenicellales	UBA868	REDSEA-S09-B13	REDSEA-S09-B13 sp003447825	267	1874490	45216	8566
MALASPINA_MH_063_BATHY_0.22_MP1162_Bin-96	44.29	54.19	3.3	0	Bacteria	Marinisomatota	Marinisomatia	Marinisomatales	TCS55	UBA2126		226	962931	14128	4172
MALASPINA_MH_063_BATHY_0.22_MP1162_Bin-97	69.95	71.03	0.36	25	Bacteria	Marinisomatota	Marinisomatia	Marinisomatales	UBA1611	GCA-2722105		262	1242256	14200	4920
MALASPINA_MH_019_BATHY_0.22_MP0315_Bin-13	61.34	65.93	1.53	20	Bacteria	Gammaproteobacteria	Gammaproteobacteria	UBA11654	UBA11654	DTSX01	DTSX01 sp012965065	104	1432873	96407	21335
MALASPINA_MH_019_BATHY_0.22_MP0315_Bin-14	87.88	95.92	2.68	71.43	Bacteria	Alphaproteobacteria	Alphaproteobacteria	Sphingomonadales	Sphingomonadaceae	Sphingobium	Sphingobium sp002457415	323	4029667	62986	20020
MALASPINA_MH_019_BATHY_0.22_MP0315_Bin-21	89.02	96.1	2.36	50	Bacteria	Gammaproteobacteria	Gammaproteobacteria	Enterobacterales	Alteromonadaceae	Pseudoalteromonas	Pseudoalteromonas atlantica	270	4315741	111600	28884
MALASPINA_MH_019_BATHY_0.22_MP0315_Bin-22	78.17	91.55	4.46	0	Bacteria	Chloroflexota	Dehalococcoidia	UBA3495	UBA3495	UBA11650	UBA11650 sp002710215	233	3530904	77520	28753
MALASPINA_MH_019_BATHY_0.22_MP0315_Bin-23	63.59	68.45	1.62	14.29	Bacteria	Gammaproteobacteria	Gammaproteobacteria	Pseudomonadales	Saccharospirillaceae	Oleibacter	Oleibacter sp002724925	434	2171322	16423	5576
MALASPINA_MH_019_BATHY_0.22_MP0315_Bin-24	78.67	80.41	0.58	60	Bacteria	Alphaproteobacteria	Alphaproteobacteria	Sphingomonadales	Sphingomonadaceae	Erythrobacter_A	Erythrobacter_A flavus	310	2408444	33866	10847
MALASPINA_MH_019_BATHY_0.22_MP0315_Bin-25	89.81	95.63	1.94	0	Archaea	Thermoproteota	Nitrososphaeria	Nitrososphaerales	UBA57	UBA57	UBA57 sp002713205	80	937011	38248	18564
MALASPINA_MH_019_BATHY_0.22_MP0315_Bin-26	87.06	89.58	0.84	0	Bacteria	SAR324	SAR324	SAR324	NAC60-12	Arctic96AD-7	Arctic96AD-7 sp002082305	232	2602061	55299	16844
MALASPINA_MH_019_BATHY_0.22_MP0315_Bin-27	80.51	84.32	1.27	62.5	Bacteria	Gammaproteobacteria	Gammaproteobacteria	Pseudomonadales	Oleiphilaceae	Marinobacter	Marinobacter vinifirmus	367	2797106	32760	9250
MALASPINA_MH_019_BATHY_0.22_MP0315_Bin-29	78.01	91.21	4.4	0	Bacteria	Marinisomatota	Marinisomatia	Marinisomatales	TCS55	TCS55	TCS55 sp002715035	150	1796310	88227	18808
MALASPINA_MH_019_BATHY_0.22_MP0315_Bin-3	52.05	57.87	1.94	50	Archaea	Thermoproteota	Nitrososphaeria	Nitrososphaerales	Nitrosopumilaceae	Nitrosopelagicus		125	621628	19234	5484
MALASPINA_MH_019_BATHY_0.22_MP0315_Bin-30	73.13	84.08	3.65	0	Bacteria	Bdellovibrionota	Bacteriovoracia	Bacteriovoracales	Bacteriovoracaceae	UBA845	UBA845 sp002718735	479	3337144	33263	8143
MALASPINA_MH_019_BATHY_0.22_MP0315_Bin-32	91.44	95.37	1.31	57.14	Bacteria	Alphaproteobacteria	Alphaproteobacteria	Sphingomonadales	Sphingomonadaceae	Alteriqipengyuania	Alteriqipengyuania bathyomarina	206	3002174	105207	21458
MALASPINA_MH_019_BATHY_0.22_MP0315_Bin-34	64.89	64.89	0	0	Archaea	Thermoplasmatota	Poseidoniia_A	Poseidoniales	Thalassarchaeaceae	Thalassarchaeum	Thalassarchaeum sp002507125	98	1148246	52104	15689
MALASPINA_MH_019_BATHY_0.22_MP0315_Bin-36	77.44	81.43	1.33	50	Bacteria	Alphaproteobacteria	Alphaproteobacteria	Micavibrionales	Micavibrionaceae	TMED27	TMED27 sp002167715	271	2118221	39212	9680
MALASPINA_MH_019_BATHY_0.22_MP0315_Bin-37	48.63	54.63	2	50	Bacteria	Bacteroidota	Bacteroidia	Flavobacteriales	Flavobacteriaceae	Mesonia	Mesonia mobilis	394	1880500	18765	5095
MALASPINA_MH_019_BATHY_0.22_MP0315_Bin-38	90.59	93.14	0.85	40	Bacteria	Gammaproteobacteria	Gammaproteobacteria	Nitrosococcales	Methylophagaceae	Methylophaga	Methylophaga aminisulfidivorans	151	2827708	151091	47837
MALASPINA_MH_019_BATHY_0.22_MP0315_Bin-39	71.93	83.36	3.81	26.32	Bacteria	Gammaproteobacteria	Gammaproteobacteria	Pseudomonadales	HTCC2089	UBA11889	UBA11889 sp002313255	279	2496034	53224	13373
MALASPINA_MH_019_BATHY_0.22_MP0315_Bin-40	73.14	78.27	1.71	66.67	Bacteria	Alphaproteobacteria	Alphaproteobacteria	Rhodospirillales	UBA2165	GCA-2712665		430	2296450	26162	5736
MALASPINA_MH_019_BATHY_0.22_MP0315_Bin-48	60.55	72.1	3.85	20	Bacteria	Marinisomatota	Marinisomatia	SCGC-AAA003-L08	D37C17	D37C17	D37C17 sp012964845	192	1076172	28584	6091
MALASPINA_MH_019_BATHY_0.22_MP0315_Bin-55	80.98	86.32	1.78	20	Bacteria	Gammaproteobacteria	Gammaproteobacteria	Pseudomonadales	Halomonadaceae	Halomonas	Halomonas aquamarina	333	2963466	96763	13535
MALASPINA_MH_019_BATHY_0.22_MP0315_Bin-56	74.3	79.79	1.83	0	Bacteria	Gammaproteobacteria	Gammaproteobacteria	Arenicellales	UBA868	REDSEA-S09-B13		394	2398775	28298	6881
MALASPINA_MH_019_BATHY_0.22_MP0315_Bin-58	62.51	66.29	1.26	66.67	Bacteria	Alphaproteobacteria	Alphaproteobacteria	Sphingomonadales	Sphingomonadaceae	Erythrobacter_A	Erythrobacter_A sp002895025	471	2406600	36920	5534
MALASPINA_MH_019_BATHY_0.22_MP0315_Bin-59	66.66	67.17	0.17	0	Bacteria	Alphaproteobacteria	Alphaproteobacteria	Rhodospirillales	Casp-alpha2	Casp-alpha2	Casp-alpha2 sp002938075	300	1555778	19156	5438
MALASPINA_MH_019_BATHY_0.22_MP0315_Bin-62	54.11	54.38	0.09	0	Bacteria	Gammaproteobacteria	Gammaproteobacteria	Pseudomonadales	Pseudomonadaceae	Pseudomonas_D	Pseudomonas_D pachastrellae	459	2550069	53465	6273
MALASPINA_MH_019_BATHY_0.22_MP0315_Bin-66	80.7	88.95	2.75	0	Bacteria	Gemmatimonadota	Gemmatimonadetes	Longimicrobiales	UBA6960	UBA1138	UBA1138 sp002313925	145	2473872	109406	37358
MALASPINA_MH_019_BATHY_0.22_MP0315_Bin-67	91.21	91.21	0	0	Bacteria	Alphaproteobacteria	Alphaproteobacteria	UBA8558	UBA8558	UBA8558	UBA8558 sp002712065	63	1230147	106371	30419
MALASPINA_MH_019_BATHY_0.22_MP0315_Bin-68	41.53	51.88	3.45	100	Bacteria	Gammaproteobacteria	Gammaproteobacteria	Enterobacterales	Alteromonadaceae	Alteromonas		644	5235728	65076	11075
MALASPINA_MH_019_BATHY_0.22_MP0315_Bin-69	71.42	72.53	0.37	0	Bacteria	Bacteroidota	Bacteroidia	Flavobacteriales	Flavobacteriaceae	MED-G11	MED-G11 sp002729755	106	938543	27951	11025
MALASPINA_MH_019_BATHY_0.22_MP0315_Bin-9	51.82	57.85	2.01	9.09	Bacteria	Alphaproteobacteria	Alphaproteobacteria	Rhizobiales_B	TMED25	GCA-002731945	GCA-002731945 sp002731945	209	978465	21492	4777
MALASPINA_MH_063_MESO_0.22_MP1164_Bin-11	40.53	51.72	3.73	0	Bacteria	Gammaproteobacteria	Gammaproteobacteria	UBA4486	UBA4486	UBA11869		186	828119	11903	4676
MALASPINA_MH_063_MESO_0.22_MP1164_Bin-17	65.98	66.04	0.02	0	Bacteria	Gammaproteobacteria	Gammaproteobacteria	Pseudomonadales	Halomonadaceae	Halomonas	Halomonas aquamarina	399	1993579	25625	4967
MALASPINA_MH_063_MESO_0.22_MP1164_Bin-19	69.16	77.89	2.91	33.33	Archaea	Thermoproteota	Nitrososphaeria	Nitrososphaerales	Nitrosopumilaceae	Nitrosopumilus		165	927929	24606	6208
MALASPINA_MH_063_MESO_0.22_MP1164_Bin-20	58.87	63.88	1.67	20	Bacteria	Bacteroidota	Bacteroidia	Flavobacteriales	Flavobacteriaceae	MED-G11	MED-G11 sp002729755	143	977559	32388	8808
MALASPINA_MH_063_MESO_0.22_MP1164_Bin-22	49.17	53.01	1.28	0	Bacteria	Alphaproteobacteria	Alphaproteobacteria	Pelagibacterales	AG-422-B15			123	698231	18967	6464
MALASPINA_MH_063_MESO_0.22_MP1164_Bin-23	55.24	65.02	3.26	0	Bacteria	Gammaproteobacteria	Gammaproteobacteria	UBA11654	UBA11654	CACPJA01		130	1558987	94509	22222
MALASPINA_MH_063_MESO_0.22_MP1164_Bin-24	68.53	68.53	0	0	Bacteria	Marinisomatota	Marinisomatia	Marinisomatales	UBA1611	UBA1611		208	1714869	65135	12738
MALASPINA_MH_063_MESO_0.22_MP1164_Bin-27	50	50	0	0	Bacteria	Gemmatimonadota	Gemmatimonadetes	Longimicrobiales	UBA6960	UBA822	UBA822 sp002731735	265	1327714	15828	5358
MALASPINA_MH_063_MESO_0.22_MP1164_Bin-28	99.65	99.65	0	0	Bacteria	Bacteroidota	Bacteroidia	Flavobacteriales	Flavobacteriaceae	Flavobacterium	Flavobacterium sp002862755	18	3899842	1056421	516469
MALASPINA_MH_063_MESO_0.22_MP1164_Bin-29	61.98	64.89	0.97	0	Archaea	Thermoproteota	Nitrososphaeria	Nitrososphaerales	UBA57	UBA57	UBA57 sp002494565	134	689060	18714	5478
MALASPINA_MH_063_MESO_0.22_MP1164_Bin-31	57.25	57.25	0	0	Archaea	Thermoplasmatota	Poseidoniia_B	MGIII	CG-Epi1	CG-Epi1	CG-Epi1 sp002506485	104	541460	30949	5979
MALASPINA_MH_063_MESO_0.22_MP1164_Bin-32	82.56	92.19	3.21	0	Bacteria	Gammaproteobacteria	Gammaproteobacteria	Arenicellales	UBA868	REDSEA-S09-B13	REDSEA-S09-B13 sp002456995	304	3035873	98698	15949
MALASPINA_MH_063_MESO_0.22_MP1164_Bin-33	75.5	80.12	1.54	14.29	Bacteria	Gammaproteobacteria	Gammaproteobacteria	Pseudomonadales	HTCC2089	UBA11889	UBA11889 sp002313255	228	2385196	68712	17704
MALASPINA_MH_063_MESO_0.22_MP1164_Bin-36	67.69	67.69	0	0	Archaea	Thermoplasmatota	Poseidoniia_A	Poseidoniales	Thalassarchaeaceae	Thalassarchaeum	Thalassarchaeum sp002507125	96	1202664	90262	19253
MALASPINA_MH_063_MESO_0.22_MP1164_Bin-38	86.78	86.78	0	0	Bacteria	SAR324	SAR324	SAR324	NAC60-12	Arctic96AD-7	Arctic96AD-7 sp002082305	263	2370352	47794	12263
MALASPINA_MH_063_MESO_0.22_MP1164_Bin-41	85.88	89.36	1.16	50	Bacteria	Marinisomatota	Marinisomatia	Marinisomatales	TCS55	UBA2126	UBA2126 sp002713385	192	1698967	88367	11230
MALASPINA_MH_063_MESO_0.22_MP1164_Bin-43	72.9	82.74	3.28	15.38	Bacteria	Gammaproteobacteria	Gammaproteobacteria	Pseudomonadales	Pseudohongiellaceae	UBA9145	UBA9145 sp002694855	259	2614477	58726	16925
MALASPINA_MH_063_MESO_0.22_MP1164_Bin-44	95.37	96.57	0.4	0	Bacteria	Bacteroidota	Bacteroidia	Flavobacteriales	Flavobacteriaceae	Aurantibacter	Aurantibacter aestuarii	118	2771893	160941	38056
MALASPINA_MH_063_MESO_0.22_MP1164_Bin-49	47.76	50.19	0.81	100	Bacteria	Actinobacteriota	Acidimicrobiia	Acidimicrobiales	MedAcidi-G1	UBA9410		255	1094621	22740	4270
MALASPINA_MH_063_MESO_0.22_MP1164_Bin-50	57.91	58	0.03	0	Bacteria	Chlamydiota	Chlamydiia	Chlamydiales	Parachlamydiaceae	JABDGJ01		255	1173012	24602	4721
MALASPINA_MH_063_MESO_0.22_MP1164_Bin-52	94.61	95.39	0.26	0	Bacteria	Alphaproteobacteria	Alphaproteobacteria	Sphingomonadales	Sphingomonadaceae	Sphingobium	Sphingobium sp000153545	259	3829813	123034	22052
MALASPINA_MH_063_MESO_0.22_MP1164_Bin-53	44.64	56.19	3.85	0	Bacteria	Marinisomatota	Marinisomatia	Marinisomatales	UBA1611	TMED80		259	1289951	16776	5418
MALASPINA_MH_063_MESO_0.22_MP1164_Bin-54	93.13	98.38	1.75	0	Bacteria	Alphaproteobacteria	Alphaproteobacteria	Rhizobiales	Rhizobiaceae	Fulvimarina		110	5045417	216659	79163
MALASPINA_MH_063_MESO_0.22_MP1164_Bin-57	60.85	61.15	0.1	0	Bacteria	Marinisomatota	Marinisomatia	SCGC-AAA003-L08	D37C17	D37C17	D37C17 sp012964845	221	1014481	21647	4648
MALASPINA_MH_063_MESO_0.22_MP1164_Bin-58	41.03	50.24	3.07	0	Archaea	Thermoproteota	Nitrososphaeria	Nitrososphaerales	Nitrosopumilaceae	Nitrosopelagicus		143	624334	13439	4485
MALASPINA_MH_063_MESO_0.22_MP1164_Bin-59	95.99	98.48	0.83	20	Bacteria	Bacteroidota	Bacteroidia	Flavobacteriales	Flavobacteriaceae	Croceibacter	Croceibacter atlanticus	48	2994583	289367	98682
MALASPINA_MH_063_MESO_0.22_MP1164_Bin-60	54.33	68.28	4.65	0	Bacteria	Chloroflexota	Dehalococcoidia	UBA1151	TMED-70	GCA-2718455		185	1084608	34010	7200
MALASPINA_MH_063_MESO_0.22_MP1164_Bin-62	68.85	68.85	0	0	Archaea	Thermoproteota	Nitrososphaeria	Nitrososphaerales	Nitrosopumilaceae	Nitrosopelagicus		97	679997	24958	9101
MALASPINA_MH_063_MESO_0.22_MP1164_Bin-64	85.01	90.11	1.7	100	Bacteria	Marinisomatota	Marinisomatia	Marinisomatales	TCS55	TCS55	TCS55 sp002715035	158	1846321	49912	20158
MALASPINA_MH_063_MESO_0.22_MP1164_Bin-66	64.74	67.89	1.05	0	Archaea	Thermoproteota	Nitrososphaeria	Nitrososphaerales	Nitrosopumilaceae	Nitrosopelagicus		315	1393080	13614	4537
MALASPINA_MH_063_MESO_0.22_MP1164_Bin-68	95.57	99.17	1.2	0	Bacteria	Actinobacteriota	Actinomycetia	Mycobacteriales	Mycobacteriaceae	Rhodococcus_B	Rhodococcus_B sp001942265	112	5332193	336055	88618
MALASPINA_MH_063_MESO_0.22_MP1164_Bin-70	90.37	94.3	1.31	100	Bacteria	Alphaproteobacteria	Alphaproteobacteria	Sphingomonadales	Sphingomonadaceae	Alteriqipengyuania	Alteriqipengyuania bathyomarina	182	3129092	182879	25226
MALASPINA_MH_063_MESO_0.22_MP1164_Bin-71	53.41	55.3	0.63	0	Bacteria	Actinobacteriota	Actinomycetia	Actinomycetales	Microbacteriaceae	Microbacterium	Microbacterium sp900098805	378	1635935	13570	4439
MALASPINA_MH_063_MESO_0.22_MP1164_Bin-73	73.24	82.72	3.16	0	Bacteria	Actinobacteriota	Acidimicrobiia	Acidimicrobiales	MedAcidi-G1	UBA9410		203	1824425	56673	11383
MALASPINA_MH_063_MESO_0.22_MP1164_Bin-83	91.22	95.27	1.35	0	Bacteria	Chlamydiota	Chlamydiia	Chlamydiales	Parachlamydiaceae	JABDDC01		29	1880402	228670	80142
MALASPINA_MH_063_MESO_0.22_MP1164_Bin-84	75.63	79.38	1.25	0	Bacteria	Bacteroidota	Bacteroidia	Chitinophagales	Saprospiraceae	Lewinella		898	4693042	26880	5624
MALASPINA_MH_063_MESO_0.22_MP1164_Bin-9	67.17	68.19	0.34	100	Bacteria	Verrucomicrobiota	Verrucomicrobiae	Pedosphaerales	UBA1096	UBA1096		414	2169332	27697	5523
MALASPINA_MH_063_MESO_0.22_MP1166_Bin-10	81.78	84.33	0.85	0	Bacteria	Chloroflexota	Dehalococcoidia	UBA1151	TMED-70	GCA-2718455		52	1314162	113290	49240
MALASPINA_MH_063_MESO_0.22_MP1166_Bin-11	50.14	50.14	0	0	Bacteria	Marinisomatota	Marinisomatia	Marinisomatales	UBA1611	GCA-2722105		165	648076	12397	3798
MALASPINA_MH_063_MESO_0.22_MP1166_Bin-18	70	81.16	3.72	0	Bacteria	Chlamydiota	Chlamydiia	Chlamydiales	Parachlamydiaceae	JABDDC01		232	1647794	38830	8348
MALASPINA_MH_063_MESO_0.22_MP1166_Bin-21	42.04	51.52	3.16	0	Bacteria	Gammaproteobacteria	Gammaproteobacteria	SAR86	D2472	D2472	D2472 sp902608115	181	897096	23505	5148
MALASPINA_MH_063_MESO_0.22_MP1166_Bin-22	78.43	83.68	1.75	33.33	Bacteria	Gemmatimonadota	Gemmatimonadetes	Longimicrobiales	UBA6960	UBA1138		278	2093486	42559	9008
MALASPINA_MH_063_MESO_0.22_MP1166_Bin-29	51.74	59.84	2.7	57.14	Bacteria	Gammaproteobacteria	Gammaproteobacteria	SAR86	SAR86	AEGEAN-183		107	1304679	55639	22367
MALASPINA_MH_063_MESO_0.22_MP1166_Bin-3	63	65.7	0.9	0	Bacteria	Nitrospinota	Nitrospinia	Nitrospinales	Nitrospinaceae	UBA8687		267	1229698	19499	4727
MALASPINA_MH_063_MESO_0.22_MP1166_Bin-32	75.92	86.51	3.53	0	Bacteria	Marinisomatota	Marinisomatia	Marinisomatales	TCS55	TCS55	TCS55 sp002716525	175	1834783	81769	18332
MALASPINA_MH_063_MESO_0.22_MP1166_Bin-33	41.17	52.72	3.85	0	Bacteria	Marinisomatota	Marinisomatia	Marinisomatales	TCS55	TCS55		185	1364326	36316	9700
MALASPINA_MH_063_MESO_0.22_MP1166_Bin-34	59.43	61.95	0.84	100	Bacteria	SAR324	SAR324	SAR324	NAC60-12	Arctic96AD-7		277	1331362	27643	4958
MALASPINA_MH_063_MESO_0.22_MP1166_Bin-35	50.87	50.87	0	0	Bacteria	Alphaproteobacteria	Alphaproteobacteria	UBA8558	UBA8558	UBA8558	UBA8558 sp002712065	106	815794	39235	9784
MALASPINA_MH_063_MESO_0.22_MP1166_Bin-42	85.78	85.99	0.07	100	Bacteria	SAR324	SAR324	SAR324	NAC60-12	Arctic96AD-7	Arctic96AD-7 sp002082305	236	2257181	67731	12711
MALASPINA_MH_063_MESO_0.22_MP1166_Bin-44	59.23	70.99	3.92	0	Bacteria	Gammaproteobacteria	Gammaproteobacteria	Woeseiales	Woeseiaceae	PBBK01	PBBK01 sp002717685	140	1911753	147435	24766
MALASPINA_MH_063_MESO_0.22_MP1166_Bin-49	78.91	82.93	1.34	0	Bacteria	Gammaproteobacteria	Gammaproteobacteria	Pseudomonadales	HTCC2089	UBA11889		216	2795904	85478	19353
MALASPINA_MH_063_MESO_0.22_MP1166_Bin-50	87.34	96.49	3.05	0	Bacteria	Gammaproteobacteria	Gammaproteobacteria	Arenicellales	UBA868	REDSEA-S09-B13	REDSEA-S09-B13 sp002456995	246	3314919	102701	27423
MALASPINA_MH_063_MESO_0.22_MP1166_Bin-52	58.28	64.7	2.14	0	Bacteria	Cyanobacteria	Sericytochromatia	UBA7694	UBA7694			599	3367759	41166	5929
MALASPINA_MH_063_MESO_0.22_MP1166_Bin-54	96.12	99.03	0.97	0	Archaea	Thermoproteota	Nitrososphaeria	Nitrososphaerales	UBA57	UBA57	UBA57 sp013378385	60	894912	61957	28359
MALASPINA_MH_063_MESO_0.22_MP1166_Bin-60	83.77	94.39	3.54	85.71	Bacteria	Alphaproteobacteria	Alphaproteobacteria	Sphingomonadales	Sphingomonadaceae	Alteriqipengyuania	Alteriqipengyuania bathyomarina	181	3100430	138606	27184
MALASPINA_MH_063_MESO_0.22_MP1166_Bin-63	59.67	72.78	4.37	38.89	Bacteria	Alphaproteobacteria	Alphaproteobacteria	GCA-002720895	GCA-002720895	GCA-002720895		108	907642	45956	11386
MALASPINA_MH_063_MESO_0.22_MP1166_Bin-69	71.74	76.03	1.43	0	Bacteria	Actinobacteriota	Actinomycetia	Actinomycetales	Microbacteriaceae	Microbacterium	Microbacterium sp900098805	369	2414460	33682	7992
MALASPINA_MH_063_MESO_0.22_MP1166_Bin-73	70.28	73.58	1.1	100	Bacteria	Marinisomatota	Marinisomatia	Marinisomatales	Marinisomataceae	Marinisoma		119	770579	20682	7594
MALASPINA_MH_063_MESO_0.22_MP1166_Bin-74	46.3	57.7	3.8	40	Bacteria	Chloroflexota	Dehalococcoidia	UBA3495	UBA3495	UBA9611		342	1852594	24348	5967
MALASPINA_MH_063_MESO_0.22_MP1166_Bin-8	89.79	95.94	2.05	0	Bacteria	Acidobacteriota	Acidobacteriae	VXMN01	VXMN01			302	2933683	40121	12673
MALASPINA_MH_063_MESO_0.22_MP1166_Bin-87	85.54	89.14	1.2	0	Bacteria	Gammaproteobacteria	Gammaproteobacteria	Pseudomonadales	Pseudohongiellaceae	UBA9145	UBA9145 sp002712055	158	2876351	121165	36961
MALASPINA_MH_063_MESO_0.22_MP1166_Bin-89	44.97	57	4.01	3.33	Bacteria	Gammaproteobacteria	Gammaproteobacteria	SAR86	SAR86			216	1420808	27640	7502
MALASPINA_MH_063_MESO_0.22_MP1166_Bin-9	75.83	90.17	4.78	75	Bacteria	Actinobacteriota	Acidimicrobiia	Acidimicrobiales	MedAcidi-G1	UBA9410		85	2023427	113110	44069
MALASPINA_MH_063_MESO_0.22_MP1166_Bin-90	57.7	60.46	0.92	40	Bacteria	Alphaproteobacteria	Alphaproteobacteria	Rhodobacterales	Rhodobacteraceae	Sulfitobacter	Sulfitobacter pontiacus	457	2004593	15451	4472
MALASPINA_MH_063_MESO_0.22_MP1166_Bin-95	43.75	56.89	4.38	18.75	Bacteria	Alphaproteobacteria	Alphaproteobacteria	TMED109	TMED109	GCA-2714055		222	991628	14377	4416
MALASPINA_MH_063_DCM_0.22_MP1174_Bin-102	44.62	59.08	4.82	0	Bacteria	Alphaproteobacteria	Alphaproteobacteria	Pelagibacterales	AG-422-B15	CACPJE01		160	803602	21475	5589
MALASPINA_MH_063_DCM_0.22_MP1174_Bin-18	66.42	77.31	3.63	0	Bacteria	Chloroflexota	Dehalococcoidia	SAR202	GCA-002694895	GCA-002694895	GCA-002694895 sp002711005	207	1133882	37085	5656
MALASPINA_MH_063_DCM_0.22_MP1174_Bin-22	54.27	54.27	0	0	Bacteria	Bacteroidota	Bacteroidia	Flavobacteriales	Flavobacteriaceae	MED-G14	MED-G14 sp902515405	161	832745	17337	5713
MALASPINA_MH_063_DCM_0.22_MP1174_Bin-24	48.04	54.49	2.15	8.33	Archaea	Thermoplasmatota	Poseidoniia_B	MGIII	CG-Epi1	CG-Epi1		173	785346	12927	4834
MALASPINA_MH_063_DCM_0.22_MP1174_Bin-3	46.16	51.71	1.85	33.33	Bacteria	Actinobacteriota	Acidimicrobiia	Acidimicrobiales	UBA8592	UBA8592	UBA8592 sp002703045	223	1085906	14655	5146
MALASPINA_MH_063_DCM_0.22_MP1174_Bin-34	61.9	66.85	1.65	57.14	Bacteria	Bacteroidota	Bacteroidia	Flavobacteriales	Flavobacteriaceae	GCA-002728855	GCA-002728855 sp002702405	160	1218416	32321	9739
MALASPINA_MH_063_DCM_0.22_MP1174_Bin-37	62.63	75.14	4.17	15.38	Bacteria	Gammaproteobacteria	Gammaproteobacteria	SAR86	AG-339-G14			86	1080070	88454	19059
MALASPINA_MH_063_DCM_0.22_MP1174_Bin-38	80.93	80.93	0	0	Archaea	Thermoplasmatota	Poseidoniia_A	Poseidoniales	Thalassarchaeaceae	MGIIb-P		121	1767494	69122	18475
MALASPINA_MH_063_DCM_0.22_MP1174_Bin-39	53.7	56.19	0.83	66.67	Bacteria	Gammaproteobacteria	Gammaproteobacteria	GCA-002705445	GCA-002716945	GCA-2698665		127	781289	30510	7034
MALASPINA_MH_063_DCM_0.22_MP1174_Bin-40	41.14	51.49	3.45	0	Bacteria	Marinisomatota	Marinisomatia	Marinisomatales	Marinisomataceae	Marinisoma		115	677157	35514	6775
MALASPINA_MH_063_DCM_0.22_MP1174_Bin-41	55.64	58.19	0.85	0	Bacteria	Actinobacteriota	Acidimicrobiia	Acidimicrobiales	MedAcidi-G1	MedAcidi-G1	MedAcidi-G1 sp002713545	160	859095	22591	5815
MALASPINA_MH_063_DCM_0.22_MP1174_Bin-42	57.36	57.36	0	0	Bacteria	Bacteroidota	Bacteroidia	Flavobacteriales	Flavobacteriaceae	MED-G14	MED-G14 sp902595555	115	659364	17220	6766
MALASPINA_MH_063_DCM_0.22_MP1174_Bin-44	55.28	55.28	0	0	Bacteria	Bacteroidota	Bacteroidia	Flavobacteriales	Flavobacteriaceae	MED-G11	MED-G11 sp902586435	101	830448	45471	12718
MALASPINA_MH_063_DCM_0.22_MP1174_Bin-48	75.76	90.01	4.75	37.5	Bacteria	Chloroflexota	Dehalococcoidia	UBA1151	TMED-70	TMED-70	TMED-70 sp002171675	105	1243523	74243	17574
MALASPINA_MH_063_DCM_0.22_MP1174_Bin-53	43.3	50.98	2.56	33.33	Bacteria	Actinobacteriota	Acidimicrobiia	Acidimicrobiales	TK06	MedAcidi-G3	MedAcidi-G3 sp000817105	300	1557851	15516	5621
MALASPINA_MH_063_DCM_0.22_MP1174_Bin-54	80.64	91.44	3.6	40	Archaea	Thermoplasmatota	Poseidoniia_B	MGIII	CG-Epi1	CG-Epi1		104	1307740	136239	21736
MALASPINA_MH_063_DCM_0.22_MP1174_Bin-57	59.53	63.82	1.43	66.67	Bacteria	Gammaproteobacteria	Gammaproteobacteria	Pseudomonadales	Pseudohongiellaceae	UBA9145	UBA9145 sp002172295	299	1696768	35943	6216
MALASPINA_MH_063_DCM_0.22_MP1174_Bin-58	52.27	67.21	4.98	19.05	Bacteria	Gammaproteobacteria	Gammaproteobacteria	SAR86	D2472	MED-G78	MED-G78 sp003331645	103	1269755	87599	20659
MALASPINA_MH_063_DCM_0.22_MP1174_Bin-59	42.91	53.17	3.42	50	Bacteria	Actinobacteriota	Acidimicrobiia	Acidimicrobiales	MedAcidi-G1	MedAcidi-G1	MedAcidi-G1 sp003214465	207	1162660	31484	6237
MALASPINA_MH_063_DCM_0.22_MP1174_Bin-60	53.01	60.24	2.41	0	Bacteria	Alphaproteobacteria	Alphaproteobacteria	Pelagibacterales	AG-422-B15	AG-422-B15	AG-422-B15 sp902521655	110	683205	36136	8749
MALASPINA_MH_063_DCM_0.22_MP1174_Bin-72	59.34	59.34	0	0	Bacteria	Marinisomatota	Marinisomatia	Marinisomatales	Marinisomataceae	Marinisoma		92	507427	13898	5959
MALASPINA_MH_063_DCM_0.22_MP1174_Bin-80	77.47	84.07	2.2	0	Bacteria	Marinisomatota	Marinisomatia	Marinisomatales	Marinisomataceae	Marinisoma		71	843006	53728	14567
MALASPINA_MH_063_DCM_0.22_MP1174_Bin-81	89.08	92.23	1.05	100	Archaea	Thermoproteota	Nitrososphaeria	Nitrososphaerales	Nitrosopumilaceae	Nitrosopelagicus	Nitrosopelagicus brevis	103	883999	39275	10978
MALASPINA_MH_063_DCM_0.22_MP1174_Bin-84	79.71	86.91	2.4	21.43	Bacteria	Gammaproteobacteria	Gammaproteobacteria	UBA4486	UBA4486	UBA11869	UBA11869 sp002698845	120	1382329	71910	16959
MALASPINA_MH_063_DCM_0.22_MP1174_Bin-86	86.13	86.13	0	0	Bacteria	SAR324	SAR324	SAR324	NAC60-12	Arctic96AD-7	Arctic96AD-7 sp002704555	258	2310643	57001	12128
MALASPINA_MH_063_DCM_0.22_MP1174_Bin-99	46.43	51.83	1.8	33.33	Bacteria	Bacteroidota	Bacteroidia	Cytophagales	Marinoscillaceae	GCA-2715645	GCA-2715645 sp902529805	203	1038057	18340	5238
MALASPINA_MH_063_EPI_0.22_MP1176_Bin-28	60.86	61.07	0.07	0	Bacteria	Gammaproteobacteria	Gammaproteobacteria	SAR86	AG-339-G14	AG-339-G14	AG-339-G14 sp003282105	57	911614	148694	35177
MALASPINA_MH_063_EPI_0.22_MP1176_Bin-30	68.97	68.97	0	0	Bacteria	Alphaproteobacteria	Alphaproteobacteria	Puniceispirillales	Puniceispirillaceae	UBA5951		256	1764201	33199	8702
MALASPINA_MH_063_EPI_0.22_MP1176_Bin-33	60.91	63.07	0.72	0	Bacteria	Alphaproteobacteria	Alphaproteobacteria	Parvibaculales	RS24	Micropelagos	Micropelagos sp002450335	203	1032100	15839	5259
MALASPINA_MH_063_EPI_0.22_MP1176_Bin-34	52.58	62.93	3.45	0	Bacteria	Gammaproteobacteria	Gammaproteobacteria	GCA-002705445	GCA-002705445	GCA-2705445	GCA-2705445 sp002705445	113	929600	51032	12613
MALASPINA_MH_063_EPI_0.22_MP1176_Bin-37	76.3	84.46	2.72	27.27	Bacteria	Gammaproteobacteria	Gammaproteobacteria	Pseudomonadales	Porticoccaceae	AAA300-D14	AAA300-D14 sp002711285	171	1646661	63260	12801
MALASPINA_MH_063_EPI_0.22_MP1176_Bin-38	82.85	85.13	0.76	75	Bacteria	Alphaproteobacteria	Alphaproteobacteria	Rhodobacterales	Rhodobacteraceae	MED-G52	MED-G52 sp902602765	213	2093474	73698	15760
MALASPINA_MH_063_EPI_0.22_MP1176_Bin-49	87.21	93.12	1.97	20	Bacteria	Alphaproteobacteria	Alphaproteobacteria	Puniceispirillales	Puniceispirillaceae	UBA8309	UBA8309 sp002457765	229	2166705	49007	12797
MALASPINA_MH_063_EPI_0.22_MP1176_Bin-52	61.87	67.9	2.01	33.33	Bacteria	Marinisomatota	Marinisomatia	Marinisomatales	Marinisomataceae	Marinisoma		52	851192	130078	37696
MALASPINA_MH_063_EPI_0.22_MP1176_Bin-54	52.53	56.67	1.38	33.33	Bacteria	Alphaproteobacteria	Alphaproteobacteria	Sphingomonadales	Sphingomonadaceae	Alteriqipengyuania	Alteriqipengyuania bathyomarina	429	1965632	19021	4725
MALASPINA_MH_063_EPI_0.22_MP1176_Bin-62	56.76	62.85	2.03	22.22	Bacteria	Gammaproteobacteria	Gammaproteobacteria	SAR86	AG-339-G14	MEDG-81	MEDG-81 sp902563105	51	1076249	84280	35387
MALASPINA_MH_063_EPI_0.22_MP1176_Bin-7	48	55.92	2.64	5.88	Bacteria	Bacteroidota	Bacteroidia	Cytophagales	Marinoscillaceae	MED-G16		176	1230264	44520	8679
MALASPINA_MH_063_EPI_0.22_MP1176_Bin-76	52.57	56.41	1.28	0	Bacteria	Actinobacteriota	Acidimicrobiia	Actinomarinales	Actinomarinaceae	Actinomarina	Actinomarina sp902519845	77	734059	55589	13696
MALASPINA_MH_063_EPI_0.22_MP1176_Bin-78	82.19	87.26	1.69	0	Bacteria	Verrucomicrobiota	Verrucomicrobiae	Opitutales	DSM-45221	UBA7441	UBA7441 sp002862945	186	1707023	45682	11250
MALASPINA_MH_063_EPI_0.22_MP1176_Bin-79	70.84	74.44	1.2	50	Archaea	Thermoplasmatota	Poseidoniia_A	Poseidoniales	Poseidoniaceae	MGIIa-L2	MGIIa-L2 sp002502215	229	1573363	28594	8176
MALASPINA_MH_063_EPI_0.22_MP1176_Bin-82	83.76	89.19	1.81	0	Bacteria	Actinobacteriota	Actinomycetia	Mycobacteriales	Mycobacteriaceae	Rhodococcus_B	Rhodococcus_B sp001942265	576	4863936	50385	10715
MALASPINA_MH_063_EPI_0.22_MP1176_Bin-84	77.6	78.8	0.4	0	Archaea	Thermoplasmatota	Poseidoniia_A	Poseidoniales	Poseidoniaceae	Poseidonia		157	1823230	64167	16588
MALASPINA_MH_063_EPI_0.22_MP1176_Bin-88	48.62	52.1	1.16	75	Bacteria	Bacteroidota	Bacteroidia	Flavobacteriales	Flavobacteriaceae	UBA3537	UBA3537 sp002725015	184	919796	21016	5773
MALASPINA_MH_063_EPI_0.22_MP1176_Bin-9	70.22	72.62	0.8	0	Archaea	Thermoplasmatota	Poseidoniia_A	Poseidoniales	Poseidoniaceae	MGIIa-L1	MGIIa-L1 sp002506025	182	1649343	45556	11065
MALASPINA_MH_063_EPI_0.22_MP1176_Bin-92	81.01	82.3	0.43	100	Bacteria	Alphaproteobacteria	Alphaproteobacteria	Puniceispirillales	AAA536-G10	AAA536-G10	AAA536-G10 sp003283875	131	1745976	64418	20486
MALASPINA_MH_063_EPI_0.22_MP1176_Bin-97	54.45	57.12	0.89	0	Bacteria	Gammaproteobacteria	Gammaproteobacteria	SAR86	TMED112	TMED112	TMED112 sp002716745	134	848315	34172	7091
MALASPINA_MH_063_MESO_0.22_MP1178_Bin-100	75.39	78.66	1.09	0	Bacteria	Chloroflexota	Anaerolineae	Anaerolineales	UBA11657	UBA11657		196	1707530	59200	11438
MALASPINA_MH_063_MESO_0.22_MP1178_Bin-101	78.42	79.53	0.37	0	Bacteria	Bacteroidota	Bacteroidia	Flavobacteriales	Flavobacteriaceae	MED-G11	MED-G11 sp002729755	90	1123182	67850	18041
MALASPINA_MH_063_MESO_0.22_MP1178_Bin-103	59.03	68.03	3	22.22	Bacteria	Chloroflexota	Dehalococcoidia	UBA3495	UBA3495	UBA9611	UBA9611 sp002697005	304	2135084	42846	8274
MALASPINA_MH_063_MESO_0.22_MP1178_Bin-105	68.77	69.04	0.09	100	Bacteria	Chloroflexota	Dehalococcoidia	SAR202	UBA826	UBA11996		242	1322043	23683	6063
MALASPINA_MH_063_MESO_0.22_MP1178_Bin-106	78.02	84.62	2.2	50	Bacteria	Marinisomatota	Marinisomatia	Marinisomatales	TCS55	TCS55	TCS55 sp002716525	179	1709671	38711	14587
MALASPINA_MH_063_MESO_0.22_MP1178_Bin-11	64.25	65.87	0.54	16.67	Bacteria	Gammaproteobacteria	Gammaproteobacteria	Pseudomonadales	HTCC2089	UBA11889		362	1855243	20196	5376
MALASPINA_MH_063_MESO_0.22_MP1178_Bin-12	85.4	85.4	0	0	Bacteria	SAR324	SAR324	SAR324	NAC60-12	Arctic96AD-7	Arctic96AD-7 sp002082305	253	2173578	54083	12436
MALASPINA_MH_063_MESO_0.22_MP1178_Bin-13	85.02	89.88	1.62	11.11	Bacteria	Gammaproteobacteria	Gammaproteobacteria	Pseudomonadales	Pseudohongiellaceae	UBA9145	UBA9145 sp002712055	166	2918716	155027	46428
MALASPINA_MH_063_MESO_0.22_MP1178_Bin-14	81.42	92.01	3.53	64.29	Bacteria	Alphaproteobacteria	Alphaproteobacteria	Sphingomonadales	Sphingomonadaceae	Alteriqipengyuania	Alteriqipengyuania bathyomarina	216	3058174	160483	20559
MALASPINA_MH_063_MESO_0.22_MP1178_Bin-18	91.71	94.14	0.81	33.33	Bacteria	Bacteroidota	Bacteroidia	Flavobacteriales	Flavobacteriaceae	Flavobacterium	Flavobacterium sp002862755	275	3769570	87171	21575
MALASPINA_MH_063_MESO_0.22_MP1178_Bin-22	62.93	66.17	1.08	0	Bacteria	Planctomycetota	UBA8108	UBA8108	UBA8108	UBA8108		571	2693506	15494	5012
MALASPINA_MH_063_MESO_0.22_MP1178_Bin-28	47.05	55.9	2.95	40	Bacteria	Marinisomatota	Marinisomatia	Marinisomatales	TCS55	GCA-002701945		251	1473096	34416	6729
MALASPINA_MH_063_MESO_0.22_MP1178_Bin-29	55.73	61.55	1.94	50	Archaea	Thermoproteota	Nitrososphaeria	Nitrososphaerales	Nitrosopumilaceae	Nitrosopelagicus		95	680771	50341	9146
MALASPINA_MH_063_MESO_0.22_MP1178_Bin-31	70.69	71.74	0.35	25	Bacteria	Bacteroidota	Bacteroidia	Flavobacteriales	Flavobacteriaceae	GCA-2700405	GCA-2700405 sp014239895	107	1261583	58959	19990
MALASPINA_MH_063_MESO_0.22_MP1178_Bin-33	62.99	67.34	1.45	33.33	Bacteria	Actinobacteriota	Acidimicrobiia	Acidimicrobiales	MedAcidi-G1	UBA9410		262	1662508	34275	8320
MALASPINA_MH_063_MESO_0.22_MP1178_Bin-37	56.98	60.34	1.12	0	Bacteria	Gammaproteobacteria	Gammaproteobacteria	UBA11654	UBA11654	CACPJA01		62	1436136	161394	38515
MALASPINA_MH_063_MESO_0.22_MP1178_Bin-38	51.56	51.56	0	0	Archaea	Thermoproteota	Nitrososphaeria	Nitrososphaerales	Nitrosopumilaceae	Nitrosopelagicus		118	589908	28129	5378
MALASPINA_MH_063_MESO_0.22_MP1178_Bin-4	61.96	66.76	1.6	0	Archaea	Thermoplasmatota	Poseidoniia_A	Poseidoniales	Thalassarchaeaceae	Thalassarchaeum		76	1165653	46926	24049
MALASPINA_MH_063_MESO_0.22_MP1178_Bin-41	71.86	79.57	2.57	0	Bacteria	Chloroflexota	Dehalococcoidia	SAR202	GCA-2722455	GCA-2722455		265	1510370	32817	6190
MALASPINA_MH_063_MESO_0.22_MP1178_Bin-45	78.47	83.75	1.76	25	Bacteria	Nitrospinota	Nitrospinia	Nitrospinales	Nitrospinaceae	UBA8687		172	1423241	63835	10491
MALASPINA_MH_063_MESO_0.22_MP1178_Bin-46	60.91	72.67	3.92	22.22	Bacteria	Gammaproteobacteria	Gammaproteobacteria	GCA-002705445	GCA-002716945			129	1165118	75239	13471
MALASPINA_MH_063_MESO_0.22_MP1178_Bin-48	58.6	62.23	1.21	50	Bacteria	Bacteroidota	Bacteroidia	Cytophagales	Marinoscillaceae			51	1190612	72999	33263
MALASPINA_MH_063_MESO_0.22_MP1178_Bin-50	85.68	88.59	0.97	0	Archaea	Thermoproteota	Nitrososphaeria	Nitrososphaerales	UBA57	UBA57		103	841562	29438	10300
MALASPINA_MH_063_MESO_0.22_MP1178_Bin-52	62.34	68.25	1.97	40	Bacteria	Gammaproteobacteria	Gammaproteobacteria	UBA4486	UBA4486	UBA11869	UBA11869 sp002721165	218	1083061	18405	5244
MALASPINA_MH_063_MESO_0.22_MP1178_Bin-56	61.77	63.54	0.59	66.67	Bacteria	Gammaproteobacteria	Gammaproteobacteria	SAR86	SAR86	AEGEAN-183		132	1187685	63701	11322
MALASPINA_MH_063_MESO_0.22_MP1178_Bin-57	90.18	97.86	2.56	0	Bacteria	Actinobacteriota	Acidimicrobiia	Acidimicrobiales	TK06	UBA2110	UBA2110 sp014239555	160	2637282	73872	26745
MALASPINA_MH_063_MESO_0.22_MP1178_Bin-6	52.13	58.55	2.14	0	Bacteria	Actinobacteriota	Acidimicrobiia	Actinomarinales	Actinomarinaceae			118	1037927	39386	16368
MALASPINA_MH_063_MESO_0.22_MP1178_Bin-60	67.58	67.58	0	0	Bacteria	Bacteroidota	Bacteroidia	Flavobacteriales	Flavobacteriaceae	GCA-2719315		222	1180379	20314	5736
MALASPINA_MH_063_MESO_0.22_MP1178_Bin-62	58.81	70.81	4	20	Bacteria	Marinisomatota	Marinisomatia	Marinisomatales	UBA1611	TMED80		270	1708962	24357	7278
MALASPINA_MH_063_MESO_0.22_MP1178_Bin-72	51.51	54.15	0.88	0	Bacteria	Chloroflexota	Dehalococcoidia	SAR202	GCA-2719675	GCA-2719675		160	983703	30234	7401
MALASPINA_MH_063_MESO_0.22_MP1178_Bin-74	71.89	79.72	2.61	0	Bacteria	Acidobacteriota	Vicinamibacteria	Vicinamibacterales	UBA2999	UBA2999		227	1545128	53250	7740
MALASPINA_MH_063_MESO_0.22_MP1178_Bin-8	51.28	53.59	0.77	26.92	Bacteria	Gammaproteobacteria	Gammaproteobacteria	SAR86	SAR86	AEGEAN-183		148	1056919	56773	8991
MALASPINA_MH_063_MESO_0.22_MP1178_Bin-86	92.72	98.54	1.94	0	Archaea	Thermoproteota	Nitrososphaeria	Nitrososphaerales	UBA57	UBA57	UBA57 sp013378385	64	890930	53534	20321
MALASPINA_MH_063_MESO_0.22_MP1178_Bin-87	86.12	97.1	3.66	62.5	Bacteria	Gammaproteobacteria	Gammaproteobacteria	Arenicellales	UBA868	REDSEA-S09-B13	REDSEA-S09-B13 sp002456995	254	3072084	111186	22811
MALASPINA_MH_063_MESO_0.22_MP1178_Bin-88	49.7	59.6	3.3	0	Bacteria	Marinisomatota	Marinisomatia	Marinisomatales	TCS55	GCA-002701945	GCA-002701945 sp002701785	252	1583086	36258	7435
MALASPINA_MH_063_MESO_0.22_MP1178_Bin-91	75.82	75.82	0	0	Bacteria	Marinisomatota	Marinisomatia	Marinisomatales	Marinisomataceae	Marinisoma		33	802490	79605	40877
MALASPINA_MH_063_MESO_0.22_MP1178_Bin-94	46.88	50.87	1.33	33.33	Bacteria	Nitrospinota	Nitrospinia	Nitrospinales	Nitrospinaceae	SCGCAAA288-L16		239	969924	14452	4072
MALASPINA_MH_063_MESO_0.22_MP1178_Bin-95	51.24	53.79	0.85	0	Bacteria	Acidobacteriota	Vicinamibacteria	Vicinamibacterales	UBA823	UBA8106	UBA8106 sp002696705	194	893993	17697	4771
MALASPINA_MH_063_MESO_0.22_MP1178_Bin-97	72.48	72.99	0.17	0	Bacteria	SAR324	SAR324	SAR324	NAC60-12	Arctic96AD-7		291	1553046	30376	5862
MALASPINA_MH_063_MESO_0.22_MP1178_Bin-99	56.9	56.9	0	0	Bacteria	Chloroflexota	Dehalococcoidia	UBA3495	UBA3495	UBA9611	UBA9611 sp012959605	319	1868276	39173	6504
MALASPINA_MH_076_BATHY_0.22_MP1409_Bin-12	50.21	55.49	1.76	22.22	Bacteria	Gammaproteobacteria	Gammaproteobacteria	UBA11654	UBA11654	DTSX01	DTSX01 sp012965065	126	1304683	56714	15804
MALASPINA_MH_076_BATHY_0.22_MP1409_Bin-14	56.01	60.15	1.38	0	Bacteria	Gammaproteobacteria	Gammaproteobacteria	SAR86	SAR86	AEGEAN-183	AEGEAN-183 sp012965075	137	1378341	54025	16009
MALASPINA_MH_076_BATHY_0.22_MP1409_Bin-18	88.85	91.64	0.93	0	Bacteria	Gammaproteobacteria	Gammaproteobacteria	Pseudomonadales	Pseudohongiellaceae	UBA9145	UBA9145 sp002731775	219	3317471	129552	28674
MALASPINA_MH_076_BATHY_0.22_MP1409_Bin-2	74.53	83.5	2.99	25	Bacteria	Actinobacteriota	Acidimicrobiia	Acidimicrobiales	MedAcidi-G1	UBA9410	UBA9410 sp012961035	252	2058110	108397	11670
MALASPINA_MH_076_BATHY_0.22_MP1409_Bin-22	62.9	76.58	4.56	28.57	Bacteria	Actinobacteriota	Acidimicrobiia	Acidimicrobiales	MedAcidi-G1			255	1758952	43358	8327
MALASPINA_MH_076_BATHY_0.22_MP1409_Bin-23	84.42	93.12	2.9	71.43	Bacteria	Alphaproteobacteria	Alphaproteobacteria	Sphingomonadales	Sphingomonadaceae	Erythrobacter_A	Erythrobacter_A sp001635685	216	2857961	77588	19855
MALASPINA_MH_076_BATHY_0.22_MP1409_Bin-24	58.76	60.02	0.42	0	Bacteria	SAR324	SAR324	SAR324	NAC60-12	Arctic96AD-7		351	1728204	15091	5376
MALASPINA_MH_076_BATHY_0.22_MP1409_Bin-25	94.59	98.52	1.31	16.67	Bacteria	Alphaproteobacteria	Alphaproteobacteria	Rhodobacterales	Rhodobacteraceae	Pseudooceanicola		46	3954119	402229	202652
MALASPINA_MH_076_BATHY_0.22_MP1409_Bin-26	63.2	75.08	3.96	25	Bacteria	Chloroflexota	Dehalococcoidia	UBA3495	UBA3495	UBA9611	UBA9611 sp002746355	283	3084789	60703	16029
MALASPINA_MH_076_BATHY_0.22_MP1409_Bin-29	70.34	70.64	0.1	0	Bacteria	Alphaproteobacteria	Alphaproteobacteria	Rhodobacterales	Rhodobacteraceae	Puniceibacterium	Puniceibacterium profundi	308	2872127	50603	11535
MALASPINA_MH_076_BATHY_0.22_MP1409_Bin-3	62.19	63.3	0.37	100	Bacteria	Gammaproteobacteria	Gammaproteobacteria	SAR86	SAR86	AEGEAN-183		135	1242030	37627	14316
MALASPINA_MH_076_BATHY_0.22_MP1409_Bin-30	95.17	99.19	1.34	0	Bacteria	Alphaproteobacteria	Alphaproteobacteria	Rhizobiales	Rhizobiaceae	Fulvimarina		194	5061712	161340	48405
MALASPINA_MH_076_BATHY_0.22_MP1409_Bin-31	84.94	91.87	2.31	0	Bacteria	Gammaproteobacteria	Gammaproteobacteria	Xanthomonadales	Marinicellaceae	Marinicella		246	3067055	68012	17575
MALASPINA_MH_076_BATHY_0.22_MP1409_Bin-33	95.63	99.47	1.28	16.67	Bacteria	Actinobacteriota	Actinomycetia	Mycobacteriales	Mycobacteriaceae	Rhodococcus_B	Rhodococcus_B sp001942265	75	5361516	572343	140035
MALASPINA_MH_076_BATHY_0.22_MP1409_Bin-34	77.2	77.2	0	0	Archaea	Thermoplasmatota	Poseidoniia_A	Poseidoniales	Thalassarchaeaceae	MGIIb-O1	MGIIb-O1 sp002498525	99	1406719	56962	20580
MALASPINA_MH_076_BATHY_0.22_MP1409_Bin-35	75.09	85.59	3.5	21.05	Bacteria	Gammaproteobacteria	Gammaproteobacteria	Enterobacterales	Alteromonadaceae	Alteromonas_B	Alteromonas_B confluentis	630	4404521	46476	8349
MALASPINA_MH_076_BATHY_0.22_MP1409_Bin-36	63.99	72.84	2.95	60	Bacteria	Alphaproteobacteria	Alphaproteobacteria	Rhizobiales_B	TMED25	GCA-002731945		186	1177781	26717	7441
MALASPINA_MH_076_BATHY_0.22_MP1409_Bin-37	90.59	97.52	2.31	52.38	Bacteria	Bacteroidota	Bacteroidia	Flavobacteriales	Flavobacteriaceae	Maribacter	Maribacter dokdonensis	273	4309927	82553	22863
MALASPINA_MH_076_BATHY_0.22_MP1409_Bin-38	49.58	60.14	3.52	8.33	Bacteria	Gammaproteobacteria	Gammaproteobacteria	SAR86	SAR86	AEGEAN-183		113	1123185	47111	14305
MALASPINA_MH_076_BATHY_0.22_MP1409_Bin-41	77.99	81.41	1.14	60	Bacteria	Actinobacteriota	Actinomycetia	Actinomycetales	Microbacteriaceae	Microbacterium	Microbacterium sp900098805	326	2398891	38033	9488
MALASPINA_MH_076_BATHY_0.22_MP1409_Bin-42	56.62	70.06	4.48	6.25	Archaea	Thermoproteota	Nitrososphaeria	Nitrososphaerales	UBA57	UBA57	UBA57 sp002494565	126	760129	23628	6954
MALASPINA_MH_076_BATHY_0.22_MP1409_Bin-43	73.91	85.19	3.76	0	Bacteria	Gammaproteobacteria	Gammaproteobacteria	Pseudomonadales	HTCC2089	UBA11889		404	2154629	23395	5794
MALASPINA_MH_076_BATHY_0.22_MP1409_Bin-44	49.27	61.9	4.21	100	Bacteria	Marinisomatota	Marinisomatia	Marinisomatales	TCS55	GCA-002701945	GCA-002701945 sp012964215	289	1950181	51654	8985
MALASPINA_MH_076_BATHY_0.22_MP1409_Bin-49	49.58	52.43	0.95	28.57	Bacteria	Alphaproteobacteria	Alphaproteobacteria	Sphingomonadales	Sphingomonadaceae	Novosphingopyxis	Novosphingopyxis baekryungensis	367	1583498	16470	4372
MALASPINA_MH_076_BATHY_0.22_MP1409_Bin-50	65.63	72.74	2.37	50	Bacteria	Actinobacteriota	Actinomycetia	Actinomycetales	Microbacteriaceae	Microbacterium	Microbacterium sp002313585	406	2346871	24152	6404
MALASPINA_MH_076_BATHY_0.22_MP1409_Bin-51	90.08	96.32	2.08	40	Bacteria	Alphaproteobacteria	Alphaproteobacteria	Sphingomonadales	Sphingomonadaceae	Alteriqipengyuania	Alteriqipengyuania sp002729695	74	2993983	256483	72957
MALASPINA_MH_076_BATHY_0.22_MP1409_Bin-52	61.3	62.41	0.37	0	Bacteria	Bacteroidota	Bacteroidia	Flavobacteriales	Flavobacteriaceae	MED-G11	MED-G11 sp002729755	93	912378	42323	13986
MALASPINA_MH_076_BATHY_0.22_MP1409_Bin-53	92.64	96.09	1.15	20	Bacteria	Alphaproteobacteria	Alphaproteobacteria	Rhodobacterales	Rhodobacteraceae	Pseudooceanicola	Pseudooceanicola atlanticus	312	4382311	96776	20751
MALASPINA_MH_076_BATHY_0.22_MP1409_Bin-59	65.87	75.38	3.17	37.5	Bacteria	Bacteroidota	Bacteroidia	Chitinophagales	Saprospiraceae			922	4834329	31412	5829
MALASPINA_MH_076_BATHY_0.22_MP1409_Bin-6	98.05	99.01	0.32	0	Bacteria	Bacteroidota	Bacteroidia	Flavobacteriales	Flavobacteriaceae	Aurantibacter	Aurantibacter aestuarii	55	2794269	216424	80057
MALASPINA_MH_076_BATHY_0.22_MP1409_Bin-62	54.7	60.52	1.94	0	Archaea	Thermoproteota	Nitrososphaeria	Nitrososphaerales	Nitrosopumilaceae	Nitrosopelagicus		118	710403	28883	7051
MALASPINA_MH_076_BATHY_0.22_MP1409_Bin-65	84.64	84.94	0.1	50	Bacteria	Alphaproteobacteria	Alphaproteobacteria	Rhodobacterales	Rhodobacteraceae	Sulfitobacter	Sulfitobacter pontiacus	282	3064275	97435	15150
MALASPINA_MH_076_BATHY_0.22_MP1409_Bin-68	81.03	88.89	2.62	25	Bacteria	Acidobacteriota	Vicinamibacteria	Vicinamibacterales	UBA8438	UBA8438		301	3866609	100825	19813
MALASPINA_MH_076_BATHY_0.22_MP1409_Bin-7	72.67	72.67	0	0	Archaea	Thermoplasmatota	Poseidoniia_A	Poseidoniales	Thalassarchaeaceae	Thalassarchaeum	Thalassarchaeum betae	53	1345016	133405	55766
MALASPINA_MH_076_BATHY_0.22_MP1409_Bin-71	94.12	95.32	0.4	100	Bacteria	Bacteroidota	Bacteroidia	Flavobacteriales	Flavobacteriaceae	Aquaticitalea	Aquaticitalea lipolytica	196	2866921	81164	22579
MALASPINA_MH_076_BATHY_0.22_MP1409_Bin-72	55.06	57.61	0.85	0	Bacteria	Patescibacteria	Paceibacteria	UBA9983_A				12	744628	194564	83594
MALASPINA_MH_076_BATHY_0.22_MP1409_Bin-73	70.91	73.43	0.84	0	Bacteria	SAR324	SAR324	SAR324	NAC60-12	Arctic96AD-7	Arctic96AD-7 sp012964265	322	1789506	24718	6242
MALASPINA_MH_076_BATHY_0.22_MP1409_Bin-74	66.95	68.45	0.5	100	Bacteria	Alphaproteobacteria	Alphaproteobacteria	Rhodospirillales	Casp-alpha2	Casp-alpha2	Casp-alpha2 sp002938075	331	1822372	20152	6105
MALASPINA_MH_076_BATHY_0.22_MP1409_Bin-78	95.6	95.6	0	0	Bacteria	Marinisomatota	Marinisomatia	Marinisomatales	TCS55	TCS55	TCS55 sp002715035	176	2178004	108014	29620
MALASPINA_MH_076_BATHY_0.22_MP1409_Bin-79	88.46	88.46	0	0	Bacteria	SAR324	SAR324	SAR324	NAC60-12	Arctic96AD-7	Arctic96AD-7 sp002082305	244	2628875	69285	16383
MALASPINA_MH_076_BATHY_0.22_MP1409_Bin-85	70.49	71.78	0.43	0	Bacteria	Alphaproteobacteria	Alphaproteobacteria	UBA8366	GCA-2696645	GCA-2696645	GCA-2696645 sp002696645	587	3234063	31018	6017
MALASPINA_MH_076_BATHY_0.22_MP1409_Bin-86	62.26	66.31	1.35	0	Bacteria	Bacteroidota	Bacteroidia	Flavobacteriales	Crocinitomicaceae			586	2916103	23973	5259
MALASPINA_MH_076_BATHY_0.22_MP1409_Bin-87	49	51.4	0.8	50	Bacteria	Bacteroidota	Bacteroidia	Flavobacteriales	Flavobacteriaceae	Mesoflavibacter	Mesoflavibacter sp003008475	176	1434901	35400	11521
MALASPINA_MH_076_BATHY_0.22_MP1409_Bin-9	55.67	58.58	0.97	0	Archaea	Thermoproteota	Nitrososphaeria	Nitrososphaerales	Nitrosopumilaceae	Nitrosopelagicus	Nitrosopelagicus sp012964965	103	620850	23523	7050
MALASPINA_MH_076_BATHY_0.22_MP1409_Bin-90	57.31	62.8	1.83	0	Bacteria	Gammaproteobacteria	Gammaproteobacteria	Arenicellales	UBA868	REDSEA-S09-B13	REDSEA-S09-B13 sp003447825	89	2122700	209911	48896
MALASPINA_MH_076_BATHY_0.22_MP1409_Bin-92	62.39	62.39	0	0	Archaea	Thermoplasmatota	Poseidoniia_B	MGIII	CG-Epi1	CG-Epi1		114	833469	31650	8782
MALASPINA_MH_076_BATHY_0.22_MP1409_Bin-96	60.45	67.8	2.45	54.55	Bacteria	Alphaproteobacteria	Alphaproteobacteria	Sphingomonadales	Sphingomonadaceae	Erythrobacter_A	Erythrobacter_A sp002895025	459	2239535	27354	5309
MALASPINA_MH_076_BATHY_0.22_MP1409_Bin-97	65.97	71.94	1.99	33.33	Bacteria	Gammaproteobacteria	Gammaproteobacteria	PS1	Thioglobaceae	Thioglobus		148	1276096	31796	13077
MALASPINA_MH_076_BATHY_0.22_MP1411_Bin-1	49.24	52.45	1.07	33.33	Bacteria	Nitrospinota	Nitrospinia	Nitrospinales	Nitrospinaceae	SCGCAAA288-L16		273	1118323	11793	4117
MALASPINA_MH_076_BATHY_0.22_MP1411_Bin-23	84.45	89.94	1.83	33.33	Bacteria	Actinobacteriota	Actinomycetia	Actinomycetales	Microbacteriaceae	Lysinimonas_A	Lysinimonas_A sp002325245	228	2373711	71202	14263
MALASPINA_MH_076_BATHY_0.22_MP1411_Bin-24	92.84	92.84	0	0	Bacteria	Alphaproteobacteria	Alphaproteobacteria	Rhodobacterales	Rhodobacteraceae	Sulfitobacter	Sulfitobacter pontiacus	104	3239669	173908	65182
MALASPINA_MH_076_BATHY_0.22_MP1411_Bin-25	84.06	87.36	1.1	0	Bacteria	Marinisomatota	Marinisomatia	Marinisomatales	TCS55	TCS55	TCS55 sp012964665	135	1803429	75409	25369
MALASPINA_MH_076_BATHY_0.22_MP1411_Bin-27	80.86	88.06	2.4	38.46	Bacteria	Gammaproteobacteria	Gammaproteobacteria	Xanthomonadales	Marinicellaceae	Marinicella		327	2930711	42088	11079
MALASPINA_MH_076_BATHY_0.22_MP1411_Bin-28	49.6	54.76	1.72	100	Bacteria	Alphaproteobacteria	Alphaproteobacteria	Sphingomonadales	Sphingomonadaceae	Erythrobacter_A	Erythrobacter_A pelagi	379	1938266	25281	5366
MALASPINA_MH_076_BATHY_0.22_MP1411_Bin-31	86.64	86.64	0	0	Bacteria	SAR324	SAR324	SAR324	NAC60-12	Arctic96AD-7	Arctic96AD-7 sp002082305	223	2594461	75486	16955
MALASPINA_MH_076_BATHY_0.22_MP1411_Bin-33	45.66	53.85	2.73	60	Bacteria	Marinisomatota	Marinisomatia	Marinisomatales	TCS55	UBA2126	UBA2126 sp012964125	255	1552974	30703	7224
MALASPINA_MH_076_BATHY_0.22_MP1411_Bin-35	63.92	76.58	4.22	37.5	Bacteria	Alphaproteobacteria	Alphaproteobacteria	Sphingomonadales	Sphingomonadaceae	Erythrobacter_A	Erythrobacter_A sp002895025	468	2704405	92932	6453
MALASPINA_MH_076_BATHY_0.22_MP1411_Bin-36	59.59	62.65	1.02	6.67	Bacteria	Gammaproteobacteria	Gammaproteobacteria	SAR86	SAR86	AEGEAN-183	AEGEAN-183 sp012965075	132	1345645	95040	15676
MALASPINA_MH_076_BATHY_0.22_MP1411_Bin-37	82.02	90.33	2.77	25	Bacteria	Bacteroidota	Bacteroidia	Chitinophagales	Saprospiraceae	Lewinella		838	6048138	36807	8559
MALASPINA_MH_076_BATHY_0.22_MP1411_Bin-38	52.85	63.11	3.42	50	Bacteria	Actinobacteriota	Acidimicrobiia	Acidimicrobiales	MedAcidi-G1			264	1538252	38561	6364
MALASPINA_MH_076_BATHY_0.22_MP1411_Bin-39	94.11	94.62	0.17	100	Bacteria	Alphaproteobacteria	Alphaproteobacteria	Sphingomonadales	Sphingomonadaceae	Alteriqipengyuania	Alteriqipengyuania sp002729695	29	2833546	365068	134137
MALASPINA_MH_076_BATHY_0.22_MP1411_Bin-45	79.42	92.65	4.41	0	Bacteria	Gammaproteobacteria	Gammaproteobacteria	Pseudomonadales	Pseudohongiellaceae	UBA9145	UBA9145 sp002731775	220	3438759	100972	32345
MALASPINA_MH_076_BATHY_0.22_MP1411_Bin-48	71.16	71.16	0	0	Archaea	Thermoplasmatota	Poseidoniia_A	Poseidoniales	Thalassarchaeaceae	Thalassarchaeum	Thalassarchaeum sp002507125	83	1199487	62864	21115
MALASPINA_MH_076_BATHY_0.22_MP1411_Bin-49	95.63	99.47	1.28	16.67	Bacteria	Actinobacteriota	Actinomycetia	Mycobacteriales	Mycobacteriaceae	Rhodococcus_B	Rhodococcus_B sp001942265	76	5343944	572365	148511
MALASPINA_MH_076_BATHY_0.22_MP1411_Bin-50	74.49	85.98	3.83	0	Bacteria	Gammaproteobacteria	Gammaproteobacteria	Arenicellales	UBA868	REDSEA-S09-B13	REDSEA-S09-B13 sp003447825	163	2982718	120854	37871
MALASPINA_MH_076_BATHY_0.22_MP1411_Bin-53	70.04	73.94	1.3	0	Bacteria	Alphaproteobacteria	Alphaproteobacteria	Rhizobiales_B	TMED25	GCA-002731945	GCA-002731945 sp002731945	154	1246538	30036	10846
MALASPINA_MH_076_BATHY_0.22_MP1411_Bin-57	55.58	59.63	1.35	0	Bacteria	Verrucomicrobiota	Verrucomicrobiae	Pedosphaerales	UBA1096	UBA1096		402	1984538	21684	5204
MALASPINA_MH_076_BATHY_0.22_MP1411_Bin-58	59.41	62.32	0.97	0	Archaea	Thermoproteota	Nitrososphaeria	Nitrososphaerales	Nitrosopumilaceae	Nitrosopelagicus		122	713576	20915	6919
MALASPINA_MH_076_BATHY_0.22_MP1411_Bin-6	51.08	58.31	2.41	25	Bacteria	Gammaproteobacteria	Gammaproteobacteria	SAR86	SAR86	AEGEAN-183		163	1101214	32094	8076
MALASPINA_MH_076_BATHY_0.22_MP1411_Bin-63	58.03	58.21	0.06	0	Archaea	Thermoplasmatota	Poseidoniia_A	Poseidoniales	Thalassarchaeaceae	MGIIb-O1	MGIIb-O1 sp002498525	195	1077891	22541	5842
MALASPINA_MH_076_BATHY_0.22_MP1411_Bin-64	83.97	89.34	1.79	38.46	Bacteria	Actinobacteriota	Actinomycetia	Mycobacteriales	Mycobacteriaceae	Mycobacterium		686	5111173	36348	9185
MALASPINA_MH_076_BATHY_0.22_MP1411_Bin-66	93.32	98.24	1.64	12.5	Bacteria	Alphaproteobacteria	Alphaproteobacteria	Rhodobacterales	Rhodobacteraceae	Pseudooceanicola	Pseudooceanicola atlanticus	143	4495326	161243	56106
MALASPINA_MH_076_BATHY_0.22_MP1411_Bin-68	95.83	99.28	1.15	0	Bacteria	Gammaproteobacteria	Gammaproteobacteria	Nevskiales	Oceanococcaceae	Abyssibacter		61	3578596	269074	109389
MALASPINA_MH_076_BATHY_0.22_MP1411_Bin-71	51.21	51.21	0	0	Bacteria	Bacteroidota	Bacteroidia	Flavobacteriales	Flavobacteriaceae	Aquaticitalea	Aquaticitalea lipolytica	285	2398752	36258	11085
MALASPINA_MH_076_BATHY_0.22_MP1411_Bin-76	95.17	99.19	1.34	0	Bacteria	Alphaproteobacteria	Alphaproteobacteria	Rhizobiales	Rhizobiaceae	Fulvimarina		99	5083026	610328	145991
MALASPINA_MH_076_BATHY_0.22_MP1411_Bin-77	50.81	50.81	0	0	Archaea	Thermoproteota	Nitrososphaeria	Nitrososphaerales	Nitrosopumilaceae	Nitrosopelagicus		100	603036	23506	6958
MALASPINA_MH_076_BATHY_0.22_MP1411_Bin-78	95.17	97.42	0.75	83.33	Bacteria	Bacteroidota	Bacteroidia	Flavobacteriales	Flavobacteriaceae	Aquaticitalea	Aquaticitalea sp002426015	96	3307014	239251	80088
MALASPINA_MH_076_BATHY_0.22_MP1411_Bin-81	92.04	97.41	1.79	18.18	Bacteria	Alphaproteobacteria	Alphaproteobacteria	Rhodobacterales	Rhodobacteraceae	Pseudooceanicola		54	3919454	410654	201755
MALASPINA_MH_076_BATHY_0.22_MP1411_Bin-82	98.05	99.01	0.32	0	Bacteria	Bacteroidota	Bacteroidia	Flavobacteriales	Flavobacteriaceae	Aurantibacter	Aurantibacter aestuarii	14	2808368	933877	282735
MALASPINA_MH_076_BATHY_0.22_MP1411_Bin-84	71.7	73.53	0.61	66.67	Bacteria	Actinobacteriota	Actinomycetia	Actinomycetales	Microbacteriaceae	Microbacterium	Microbacterium sp900098805	357	2268070	24549	7590
MALASPINA_MH_076_BATHY_0.22_MP1411_Bin-85	61.7	64.25	0.85	0	Bacteria	Patescibacteria	Saccharimonadia	Saccharimonadales	Saccharimonadaceae	UBA6175		1	897238	897238	897238
MALASPINA_MH_076_BATHY_0.22_MP1411_Bin-87	69.89	71.87	0.66	0	Bacteria	Gammaproteobacteria	Gammaproteobacteria	PS1	Thioglobaceae	Thioglobus		139	1370507	66797	14148
MALASPINA_MH_076_BATHY_0.22_MP1411_Bin-89	60.59	63.14	0.85	0	Bacteria	Patescibacteria	Paceibacteria	UBA9983_A	UBA2163	OLB19		1	730314	730314	730314
MALASPINA_MH_076_BATHY_0.22_MP1411_Bin-9	82.44	96.48	4.68	56	Bacteria	Alphaproteobacteria	Alphaproteobacteria	Sphingomonadales	Sphingomonadaceae	Alteriqipengyuania	Alteriqipengyuania bathyomarina	37	3155436	357574	180221
MALASPINA_MH_076_BATHY_0.22_MP1411_Bin-90	98.06	99.35	0.43	0	Bacteria	Alphaproteobacteria	Alphaproteobacteria	UBA8366	GCA-2696645	GCA-2696645	GCA-2696645 sp002696645	54	4416228	468018	152910
MALASPINA_MH_076_BATHY_0.22_MP1411_Bin-91	79.87	84.67	1.6	0	Archaea	Thermoplasmatota	Poseidoniia_A	Poseidoniales	Thalassarchaeaceae	Thalassarchaeum	Thalassarchaeum betae	82	1375543	95058	29948
MALASPINA_MH_076_BATHY_0.22_MP1411_Bin-92	69.75	82.95	4.4	0	Bacteria	Marinisomatota	Marinisomatia	Marinisomatales	TCS55	GCA-002701945	GCA-002701945 sp012964215	254	2238761	94371	15565
MALASPINA_MH_076_BATHY_0.22_MP1411_Bin-93	58.08	61.26	1.06	0	Bacteria	Gammaproteobacteria	Gammaproteobacteria	UBA11654	UBA11654	DTSX01	DTSX01 sp012965065	111	1326965	77031	18803
MALASPINA_MH_076_BATHY_0.22_MP1411_Bin-94	81.69	84.93	1.08	75	Bacteria	Actinobacteriota	Actinomycetia	Propionibacteriales	Nocardioidaceae	Nocardioides	Nocardioides sp001627335	466	3850836	62831	10213
MALASPINA_MH_076_MESO_0.22_MP1413_Bin-1	84.07	84.07	0	0	Bacteria	SAR324	SAR324	SAR324	NAC60-12	Arctic96AD-7	Arctic96AD-7 sp002082305	260	2275804	51404	11670
MALASPINA_MH_076_MESO_0.22_MP1413_Bin-11	93.82	97.27	1.15	50	Bacteria	Gammaproteobacteria	Gammaproteobacteria	Pseudomonadales	Moraxellaceae			39	2326074	203583	83914
MALASPINA_MH_076_MESO_0.22_MP1413_Bin-12	47.04	55.26	2.74	25	Bacteria	Actinobacteriota	Acidimicrobiia	Acidimicrobiales	MedAcidi-G1	UBA9410		267	1201074	19250	4594
MALASPINA_MH_076_MESO_0.22_MP1413_Bin-13	86.83	94.93	2.7	25	Bacteria	Chlamydiota	Chlamydiia	Chlamydiales	Parachlamydiaceae	JABDDC01		103	1880538	59201	26792
MALASPINA_MH_076_MESO_0.22_MP1413_Bin-14	75.38	81.26	1.96	14.29	Bacteria	Alphaproteobacteria	Alphaproteobacteria	Sphingomonadales	Sphingomonadaceae	Alteriqipengyuania_A	Alteriqipengyuania_A marina	332	2337415	37056	8201
MALASPINA_MH_076_MESO_0.22_MP1413_Bin-2	56.08	58.63	0.85	100	Bacteria	Nitrospinota	Nitrospinia	Nitrospinales	Nitrospinaceae	UBA8687		229	971076	12797	4427
MALASPINA_MH_076_MESO_0.22_MP1413_Bin-20	64.42	71.08	2.22	20	Bacteria	Gammaproteobacteria	Gammaproteobacteria	Pseudomonadales	HTCC2089	UBA11889	UBA11889 sp002313255	264	1898635	53840	9271
MALASPINA_MH_076_MESO_0.22_MP1413_Bin-23	63.06	68.58	1.84	60	Bacteria	Bacteroidota	Rhodothermia	Rhodothermales	Rubricoccaceae	Rubrivirga		620	3055748	21356	5260
MALASPINA_MH_076_MESO_0.22_MP1413_Bin-25	70.39	81.55	3.72	33.33	Archaea	Thermoproteota	Nitrososphaeria	Nitrososphaerales	Nitrosopumilaceae	Nitrosopumilus	Nitrosopumilus sp902514095	151	912080	22908	7158
MALASPINA_MH_076_MESO_0.22_MP1413_Bin-26	57.63	57.63	0	0	Archaea	Thermoplasmatota	Poseidoniia_A	Poseidoniales	Thalassarchaeaceae	Thalassarchaeum	Thalassarchaeum sp002507125	92	1096399	51985	19290
MALASPINA_MH_076_MESO_0.22_MP1413_Bin-28	90.14	95.63	1.83	0	Bacteria	Gammaproteobacteria	Gammaproteobacteria	Arenicellales	UBA868	REDSEA-S09-B13	REDSEA-S09-B13 sp002456995	259	2830980	77747	16744
MALASPINA_MH_076_MESO_0.22_MP1413_Bin-29	95.4	99.09	1.23	16.67	Bacteria	Actinobacteriota	Actinomycetia	Mycobacteriales	Mycobacteriaceae	Rhodococcus_B	Rhodococcus_B sp001942265	80	5368332	392818	125239
MALASPINA_MH_076_MESO_0.22_MP1413_Bin-30	84.61	91.21	2.2	50	Bacteria	Marinisomatota	Marinisomatia	Marinisomatales	TCS55	TCS55	TCS55 sp002715035	153	1916494	61952	21878
MALASPINA_MH_076_MESO_0.22_MP1413_Bin-32	92.9	94.01	0.37	66.67	Bacteria	Alphaproteobacteria	Alphaproteobacteria	Sphingomonadales	Sphingomonadaceae	Alteriqipengyuania	Alteriqipengyuania bathyomarina	104	3043756	202135	45340
MALASPINA_MH_076_MESO_0.22_MP1413_Bin-33	97.89	98.91	0.34	0	Bacteria	Alphaproteobacteria	Alphaproteobacteria	Sphingomonadales	Sphingomonadaceae	Novosphingopyxis	Novosphingopyxis baekryungensis	50	2887163	199003	88654
MALASPINA_MH_076_MESO_0.22_MP1413_Bin-34	75.62	78.2	0.86	20	Bacteria	Gammaproteobacteria	Gammaproteobacteria	Pseudomonadales	Pseudohongiellaceae	UBA9145	UBA9145 sp002694855	214	2556761	64581	18608
MALASPINA_MH_076_MESO_0.22_MP1413_Bin-40	53.48	53.48	0	0	Archaea	Thermoproteota	Nitrososphaeria	Nitrososphaerales	Nitrosopumilaceae	Nitrosopelagicus		137	750460	37566	6488
MALASPINA_MH_076_MESO_0.22_MP1413_Bin-41	60.59	63.14	0.85	0	Bacteria	Patescibacteria	Paceibacteria	UBA9983_A	UBA2163	OLB19		3	725477	376214	376214
MALASPINA_MH_076_MESO_0.22_MP1413_Bin-42	98.4	98.4	0	0	Bacteria	Alphaproteobacteria	Alphaproteobacteria	Rhodobacterales	Rhodobacteraceae	Sulfitobacter	Sulfitobacter pontiacus	61	3414465	294280	128651
MALASPINA_MH_076_MESO_0.22_MP1413_Bin-46	66.56	73.73	2.39	77.78	Bacteria	Alphaproteobacteria	Alphaproteobacteria	Sphingomonadales	Sphingomonadaceae	Erythrobacter_A	Erythrobacter_A sp002895025	462	2523662	21366	6198
MALASPINA_MH_076_MESO_0.22_MP1413_Bin-49	56.98	60.88	1.3	18.18	Bacteria	Gammaproteobacteria	Gammaproteobacteria	SAR86	SAR86	AEGEAN-183	AEGEAN-183 sp012965075	142	1278543	54047	15257
MALASPINA_MH_076_MESO_0.22_MP1413_Bin-54	77.96	77.96	0	0	Bacteria	Verrucomicrobiota	Verrucomicrobiae	Pedosphaerales	UBA1096	UBA1096		389	2290510	28789	6459
MALASPINA_MH_076_MESO_0.22_MP1413_Bin-55	57.76	57.76	0	0	Archaea	Thermoplasmatota	Poseidoniia_B	MGIII	CG-Epi1	CG-Epi1	CG-Epi1 sp002506485	110	634549	16809	6670
MALASPINA_MH_076_MESO_0.22_MP1413_Bin-58	95.98	100	1.34	0	Bacteria	Alphaproteobacteria	Alphaproteobacteria	Rhizobiales	Rhizobiaceae	Fulvimarina		51	5090307	827084	207905
MALASPINA_MH_076_MESO_0.22_MP1413_Bin-6	84.56	90.98	2.14	0	Bacteria	Actinobacteriota	Acidimicrobiia	Acidimicrobiales	MedAcidi-G1	UBA9410		180	1916439	56955	15104
MALASPINA_MH_076_MESO_0.22_MP1413_Bin-61	83.29	93.73	3.48	42.86	Bacteria	Alphaproteobacteria	Alphaproteobacteria	Sphingomonadales	Sphingomonadaceae	Alteriqipengyuania	Alteriqipengyuania sp002729695	154	2906937	106099	28567
MALASPINA_MH_076_MESO_0.22_MP1413_Bin-66	79.82	86.96	2.38	26.67	Bacteria	Alphaproteobacteria	Alphaproteobacteria	Rhodobacterales	Rhodobacteraceae	Pseudooceanicola		481	4007670	60720	10547
MALASPINA_MH_076_MESO_0.22_MP1413_Bin-8	66.31	70.15	1.28	0	Bacteria	Actinobacteriota	Acidimicrobiia	Acidimicrobiales	MedAcidi-G1	S20-B6	S20-B6 sp002699725	246	1654139	39240	8310
MALASPINA_MH_076_MESO_0.22_MP1415_Bin-11	86.89	96.04	3.05	0	Bacteria	Gammaproteobacteria	Gammaproteobacteria	Arenicellales	UBA868	REDSEA-S09-B13	REDSEA-S09-B13 sp002456995	201	3267336	134170	34750
MALASPINA_MH_076_MESO_0.22_MP1415_Bin-16	45.78	58.23	4.15	0	Bacteria	Acidobacteriota	Vicinamibacteria	Vicinamibacterales	UBA823	UBA8106	UBA8106 sp002696705	310	1638773	19111	5689
MALASPINA_MH_076_MESO_0.22_MP1415_Bin-2	49.21	56.53	2.44	25	Bacteria	Gammaproteobacteria	Gammaproteobacteria	UBA11654	UBA11654	CACPJA01		165	1042278	27404	7349
MALASPINA_MH_076_MESO_0.22_MP1415_Bin-21	58.4	65.06	2.22	22.22	Bacteria	Gammaproteobacteria	Gammaproteobacteria	Pseudomonadales	HTCC2089	UBA11889		342	2196301	26189	7628
MALASPINA_MH_076_MESO_0.22_MP1415_Bin-23	40.24	54.91	4.89	73.33	Bacteria	Nitrospinota	Nitrospinia	Nitrospinales	Nitrospinaceae	SCGCAAA288-L16		280	1147552	17347	3933
MALASPINA_MH_076_MESO_0.22_MP1415_Bin-24	58.88	61.43	0.85	0	Bacteria	Patescibacteria	Paceibacteria	UBA9983_A	UBA2163	OLB19		56	711728	47342	16206
MALASPINA_MH_076_MESO_0.22_MP1415_Bin-26	51.12	51.81	0.23	66.67	Bacteria	Alphaproteobacteria	Alphaproteobacteria	Rhodobacterales	Rhodobacteraceae	Sulfitobacter	Sulfitobacter pontiacus	410	1681778	16188	4231
MALASPINA_MH_076_MESO_0.22_MP1415_Bin-27	67.66	71.23	1.19	50	Bacteria	Chloroflexota	Dehalococcoidia	UBA1151	TMED-70	GCA-2718455		196	1209517	22184	7020
MALASPINA_MH_076_MESO_0.22_MP1415_Bin-31	60.98	74.18	4.4	0	Bacteria	Marinisomatota	Marinisomatia	Marinisomatales	TCS55	GCA-002713455	GCA-002713455 sp002701875	97	1668911	101966	35002
MALASPINA_MH_076_MESO_0.22_MP1415_Bin-34	53.48	66.68	4.4	100	Bacteria	Marinisomatota	Marinisomatia	Marinisomatales	TCS55	GCA-002701945		212	1499488	42741	9336
MALASPINA_MH_076_MESO_0.22_MP1415_Bin-35	59.12	59.12	0	0	Bacteria	Marinisomatota	Marinisomatia	Marinisomatales	UBA1611	GCA-2722105		236	1052046	12818	4561
MALASPINA_MH_076_MESO_0.22_MP1415_Bin-36	66.83	70.43	1.2	37.5	Bacteria	Bacteroidota	Bacteroidia	Flavobacteriales	Flavobacteriaceae	GCA-2700405	GCA-2700405 sp014239895	104	1236535	58973	18388
MALASPINA_MH_076_MESO_0.22_MP1415_Bin-38	83.03	88.4	1.79	8.33	Bacteria	Gammaproteobacteria	Gammaproteobacteria	Pseudomonadales	Pseudohongiellaceae	UBA9145	UBA9145 sp002712055	192	2783002	132877	26379
MALASPINA_MH_076_MESO_0.22_MP1415_Bin-4	66.35	72.29	1.98	50	Bacteria	Gammaproteobacteria	Gammaproteobacteria	Woeseiales	Woeseiaceae	PBBK01	PBBK01 sp002717685	112	1825055	128635	32414
MALASPINA_MH_076_MESO_0.22_MP1415_Bin-46	50	50	0	0	Bacteria	Bacteroidota	Bacteroidia	Cytophagales	Marinoscillaceae			130	891166	25195	8215
MALASPINA_MH_076_MESO_0.22_MP1415_Bin-48	65.15	66.44	0.43	0	Bacteria	Gammaproteobacteria	Gammaproteobacteria	SAR86	SAR86	AEGEAN-183		122	1320020	71648	20300
MALASPINA_MH_076_MESO_0.22_MP1415_Bin-49	45.97	52.57	2.2	0	Bacteria	Gemmatimonadota	Gemmatimonadetes	Longimicrobiales	UBA6960	UBA1138		303	1576570	24056	5478
MALASPINA_MH_076_MESO_0.22_MP1415_Bin-5	75.28	82.42	2.38	33.33	Bacteria	Marinisomatota	Marinisomatia	Marinisomatales	TCS55	TCS55	TCS55 sp002716525	168	1522624	56875	15652
MALASPINA_MH_076_MESO_0.22_MP1415_Bin-54	49.97	55.22	1.75	30.77	Bacteria	Gammaproteobacteria	Gammaproteobacteria	UBA11654	UBA11654	CACPJA01		160	1104629	29825	8326
MALASPINA_MH_076_MESO_0.22_MP1415_Bin-55	67.14	80.16	4.34	16.67	Bacteria	Acidobacteriota	UBA890	UBA890	UBA890	UBA890		416	2259788	24704	6036
MALASPINA_MH_076_MESO_0.22_MP1415_Bin-57	79.12	85.42	2.1	0	Bacteria	SAR324	SAR324	SAR324	NAC60-12	Arctic96AD-7	Arctic96AD-7 sp002082305	257	2356142	69296	13207
MALASPINA_MH_076_MESO_0.22_MP1415_Bin-64	79.86	83.7	1.28	0	Bacteria	Actinobacteriota	Acidimicrobiia	Acidimicrobiales	MedAcidi-G1	S20-B6	S20-B6 sp002699725	259	1973994	50513	9876
MALASPINA_MH_076_MESO_0.22_MP1415_Bin-65	63.19	70.27	2.36	75	Bacteria	Verrucomicrobiota	Verrucomicrobiae	Pedosphaerales	UBA1096	UBA1096		420	2039314	20630	5137
MALASPINA_MH_076_MESO_0.22_MP1415_Bin-67	61.29	61.29	0	0	Bacteria	Gammaproteobacteria	Gammaproteobacteria	SAR86	SAR86	AEGEAN-183		149	836735	27260	5868
MALASPINA_MH_076_MESO_0.22_MP1415_Bin-72	57.15	64.92	2.59	75	Bacteria	Chloroflexota	Dehalococcoidia	UBA3495	UBA3495	UBA9611	UBA9611 sp012959605	348	2112009	28969	6945
MALASPINA_MH_076_MESO_0.22_MP1415_Bin-77	82.53	85.44	0.97	0	Archaea	Thermoproteota	Nitrososphaeria	Nitrososphaerales	UBA57	UBA57	UBA57 sp013378385	86	840184	57154	13251
MALASPINA_MH_076_MESO_0.22_MP1415_Bin-78	51.68	55.16	1.16	77.78	Bacteria	Gammaproteobacteria	Gammaproteobacteria	UBA4486	UBA4486	UBA11869		146	829172	26464	6349
MALASPINA_MH_076_MESO_0.22_MP1415_Bin-8	96.71	99.29	0.86	20	Bacteria	Actinobacteriota	Actinomycetia	Mycobacteriales	Mycobacteriaceae	Rhodococcus_B	Rhodococcus_B sp001942265	152	5346151	173342	60111
MALASPINA_MH_076_MESO_0.22_MP1417_Bin-10	73.44	79.14	1.9	20	Bacteria	Gammaproteobacteria	Gammaproteobacteria	UBA11654	UBA11654	UBA11654	UBA11654 sp002691305	88	1425984	101600	26047
MALASPINA_MH_076_MESO_0.22_MP1417_Bin-102	57.7	66.67	2.99	50	Bacteria	Actinobacteriota	Acidimicrobiia	Actinomarinales	Actinomarinaceae	Actinomarina		58	870092	191491	24795
MALASPINA_MH_076_MESO_0.22_MP1417_Bin-104	83.74	86.71	0.99	0	Bacteria	Chloroflexota	Dehalococcoidia	UBA2979	UBA2979	GCA-002718395		112	1194991	48077	14184
MALASPINA_MH_076_MESO_0.22_MP1417_Bin-108	81.82	84.79	0.99	0	Bacteria	Chloroflexota	Dehalococcoidia	UBA1151	TMED-70	TMED-70	TMED-70 sp002699165	42	1293891	183229	52844
MALASPINA_MH_076_MESO_0.22_MP1417_Bin-110	41.5	52.9	3.8	9.09	Bacteria	Alphaproteobacteria	Alphaproteobacteria	Rhodobacterales	Rhodobacteraceae	GCA-2697345		263	1353226	30530	5589
MALASPINA_MH_076_MESO_0.22_MP1417_Bin-111	54.4	62.8	2.8	14.29	Bacteria	Gammaproteobacteria	Gammaproteobacteria	Woeseiales	Woeseiaceae	SP4260		266	1525614	26101	6389
MALASPINA_MH_076_MESO_0.22_MP1417_Bin-112	46.65	54.09	2.48	25	Bacteria	Gammaproteobacteria	Gammaproteobacteria	SAR86	SAR86	GCA-2707915		172	1219271	48364	8736
MALASPINA_MH_076_MESO_0.22_MP1417_Bin-113	57.25	58.96	0.57	100	Bacteria	Gammaproteobacteria	Gammaproteobacteria	SAR86	SAR86	GCA-2707915		164	900654	23036	6122
MALASPINA_MH_076_MESO_0.22_MP1417_Bin-12	52.25	54.83	0.86	0	Bacteria	Marinisomatota	Marinisomatia	Marinisomatales	Marinisomataceae	Marinisoma		99	596697	26284	5738
MALASPINA_MH_076_MESO_0.22_MP1417_Bin-20	75.65	77.87	0.74	0	Bacteria	Bacteroidota	Bacteroidia	Flavobacteriales	Flavobacteriaceae	MED-G11	MED-G11 sp002457075	94	1114939	108048	21723
MALASPINA_MH_076_MESO_0.22_MP1417_Bin-23	79.26	89.52	3.42	0	Bacteria	Nitrospinota	Nitrospinia	Nitrospinales	Nitrospinaceae	LS-NOB	LS-NOB sp002705185	111	2268712	159130	36236
MALASPINA_MH_076_MESO_0.22_MP1417_Bin-30	76.63	90.07	4.48	7.69	Bacteria	Bacteroidota	Bacteroidia	Flavobacteriales	Flavobacteriaceae	MS024-2A		215	1773784	46183	10277
MALASPINA_MH_076_MESO_0.22_MP1417_Bin-31	59.71	62.02	0.77	0	Bacteria	Gammaproteobacteria	Gammaproteobacteria	Pseudomonadales	Moraxellaceae			280	1420548	26700	5489
MALASPINA_MH_076_MESO_0.22_MP1417_Bin-37	62.74	74.74	4	33.33	Archaea	Thermoplasmatota	Poseidoniia_A	Poseidoniales	Thalassarchaeaceae	MGIIb-O2		168	1329238	46299	9881
MALASPINA_MH_076_MESO_0.22_MP1417_Bin-38	59.44	72.91	4.49	18.52	Bacteria	Bacteroidota	Bacteroidia	Flavobacteriales	Flavobacteriaceae	MS024-2A		300	1690863	24309	6392
MALASPINA_MH_076_MESO_0.22_MP1417_Bin-4	66.34	68.23	0.63	0	Bacteria	Alphaproteobacteria	Alphaproteobacteria	Sphingomonadales	Sphingomonadaceae	Novosphingopyxis	Novosphingopyxis baekryungensis	378	2034271	18145	5988
MALASPINA_MH_076_MESO_0.22_MP1417_Bin-41	72.42	79.65	2.41	50	Bacteria	Alphaproteobacteria	Alphaproteobacteria	Pelagibacterales	AG-422-B15	CACCCN01		116	944196	47180	11599
MALASPINA_MH_076_MESO_0.22_MP1417_Bin-42	88.32	91.17	0.95	50	Bacteria	Cyanobacteria	Cyanobacteriia	PCC-6307	Cyanobiaceae	Prochlorococcus_B	Prochlorococcus_B sp003284445	84	1394488	76448	27024
MALASPINA_MH_076_MESO_0.22_MP1417_Bin-46	72.1	84.91	4.27	50	Bacteria	Actinobacteriota	Acidimicrobiia	Acidimicrobiales	UBA8592	MedAcidi-G2A	MedAcidi-G2A sp000817095	139	1894164	112295	22302
MALASPINA_MH_076_MESO_0.22_MP1417_Bin-47	54.3	54.3	0	0	Bacteria	Gammaproteobacteria	Gammaproteobacteria	Arenicellales	UBA868	UBA868	UBA868 sp002171735	309	1599806	24182	5666
MALASPINA_MH_076_MESO_0.22_MP1417_Bin-5	97.63	97.63	0	0	Bacteria	Planctomycetota	Planctomycetes	Pirellulales	UBA7805	UBA7805	UBA7805 sp002168195	251	3346143	97153	20562
MALASPINA_MH_076_MESO_0.22_MP1417_Bin-50	87.74	90.62	0.96	100	Bacteria	Alphaproteobacteria	Alphaproteobacteria	Rhodobacterales	Rhodobacteraceae	Sulfitobacter	Sulfitobacter pontiacus	401	2996327	36215	9266
MALASPINA_MH_076_MESO_0.22_MP1417_Bin-52	84.64	88.12	1.16	33.33	Bacteria	Alphaproteobacteria	Alphaproteobacteria	Rhodobacterales	Rhodobacteraceae	MED-G52	MED-G52 sp002457115	116	2237304	116200	37405
MALASPINA_MH_076_MESO_0.22_MP1417_Bin-55	82	84.4	0.8	0	Archaea	Thermoplasmatota	Poseidoniia_B	MGIII	CG-Epi1	CG-Epi1		55	1201463	97069	33005
MALASPINA_MH_076_MESO_0.22_MP1417_Bin-58	70.8	70.95	0.05	0	Bacteria	SAR324	SAR324	SAR324	NAC60-12	Arctic96AD-7	Arctic96AD-7 sp002704555	337	1978094	28936	6732
MALASPINA_MH_076_MESO_0.22_MP1417_Bin-61	60.85	68.83	2.66	0	Bacteria	Actinobacteriota	Acidimicrobiia	Acidimicrobiales	TK06	MedAcidi-G3	MedAcidi-G3 sp000817105	260	1721643	37742	7696
MALASPINA_MH_076_MESO_0.22_MP1417_Bin-63	87.75	92.88	1.71	85.71	Bacteria	Actinobacteriota	Acidimicrobiia	Acidimicrobiales	MedAcidi-G1	MedAcidi-G1	MedAcidi-G1 sp000817085	59	1936926	159769	77184
MALASPINA_MH_076_MESO_0.22_MP1417_Bin-66	51.93	65.13	4.4	21.43	Bacteria	Desulfobacterota_D	UBA1144	UBA1144	UBA1144	TMED58	TMED58 sp002701865	160	788166	14405	5330
MALASPINA_MH_076_MESO_0.22_MP1417_Bin-67	73.22	81.32	2.7	50	Bacteria	Gammaproteobacteria	Gammaproteobacteria	Burkholderiales	Nitrosomonadaceae	GCA-2721545	GCA-2721545 sp014237605	143	1199862	36462	10925
MALASPINA_MH_076_MESO_0.22_MP1417_Bin-68	57.96	58.62	0.22	0	Bacteria	Alphaproteobacteria	Alphaproteobacteria	Rhizobiales_B	TMED25	MED-G09		160	1077629	72823	7940
MALASPINA_MH_076_MESO_0.22_MP1417_Bin-73	43.85	50.45	2.2	50	Bacteria	Gemmatimonadota	Gemmatimonadetes	Longimicrobiales	UBA6960	UBA2589		329	1688767	29935	5443
MALASPINA_MH_076_MESO_0.22_MP1417_Bin-74	64.28	68.42	1.38	33.33	Bacteria	Bacteroidota	Bacteroidia	Cytophagales	Marinoscillaceae	MED-G16	MED-G16 sp002696995	210	1223937	28805	6692
MALASPINA_MH_076_MESO_0.22_MP1417_Bin-75	64.61	78.86	4.75	23.08	Bacteria	Alphaproteobacteria	Alphaproteobacteria	Rhodobacterales	Rhodobacteraceae	MED-G52	MED-G52 sp003332035	280	1788446	33867	7892
MALASPINA_MH_076_MESO_0.22_MP1417_Bin-88	64.71	67.29	0.86	50	Bacteria	Gammaproteobacteria	Gammaproteobacteria	SAR86	D2472	MED-G78		65	995400	61400	24871
MALASPINA_MH_019_MESO_0.22_MP0317_Bin-10	50	50	0	0	Bacteria	Gammaproteobacteria	Gammaproteobacteria	UBA4486	UBA4486	UBA11869		154	803196	16534	5842
MALASPINA_MH_019_MESO_0.22_MP0317_Bin-12	63.69	63.69	0	0	Archaea	Thermoplasmatota	Poseidoniia_A	Poseidoniales	Thalassarchaeaceae	Thalassarchaeum	Thalassarchaeum sp002507125	81	1161396	84713	20560
MALASPINA_MH_019_MESO_0.22_MP0317_Bin-16	51.17	54.02	0.95	33.33	Bacteria	Bacteroidota	Bacteroidia	Flavobacteriales	Flavobacteriaceae	Mesonia	Mesonia mobilis	341	1470298	15206	4412
MALASPINA_MH_019_MESO_0.22_MP0317_Bin-2	45.06	58.62	4.52	3.85	Bacteria	Gammaproteobacteria	Gammaproteobacteria	SAR86	SAR86	AEGEAN-183	AEGEAN-183 sp012965075	168	1215664	43806	9658
MALASPINA_MH_019_MESO_0.22_MP0317_Bin-20	95.8	95.8	0	0	Bacteria	Alphaproteobacteria	Alphaproteobacteria	UBA1280	UBA2136	UBA2136		10	1817568	806207	419206
MALASPINA_MH_019_MESO_0.22_MP0317_Bin-26	60.1	63.76	1.22	0	Bacteria	Gammaproteobacteria	Gammaproteobacteria	Arenicellales	UBA868	REDSEA-S09-B13		394	2050489	26760	5310
MALASPINA_MH_019_MESO_0.22_MP0317_Bin-28	85.94	85.94	0	0	Bacteria	SAR324	SAR324	SAR324	NAC60-12	Arctic96AD-7	Arctic96AD-7 sp002082305	252	2262619	46012	13013
MALASPINA_MH_019_MESO_0.22_MP0317_Bin-29	73.25	81.17	2.64	21.43	Bacteria	Gammaproteobacteria	Gammaproteobacteria	Pseudomonadales	HTCC2089	UBA11889	UBA11889 sp002313255	271	2358953	39140	12092
MALASPINA_MH_019_MESO_0.22_MP0317_Bin-3	65.02	68.62	1.2	50	Bacteria	Gemmatimonadota	Gemmatimonadetes	Longimicrobiales	UBA6960	UBA822		312	1562287	15645	5479
MALASPINA_MH_019_MESO_0.22_MP0317_Bin-32	69.35	79.16	3.27	54.55	Bacteria	Gammaproteobacteria	Gammaproteobacteria	Enterobacterales	Alteromonadaceae	Alteromonas	Alteromonas macleodii	595	4157300	41463	8988
MALASPINA_MH_019_MESO_0.22_MP0317_Bin-33	61.24	72.79	3.85	0	Bacteria	Actinobacteriota	Acidimicrobiia	Acidimicrobiales	MedAcidi-G1	UBA9410		231	1805017	45916	9985
MALASPINA_MH_019_MESO_0.22_MP0317_Bin-37	67.33	70.12	0.93	0	Bacteria	SAR324	SAR324	SAR324	NAC60-12	Arctic96AD-7		293	1702928	38725	6418
MALASPINA_MH_019_MESO_0.22_MP0317_Bin-39	89.11	97.6	2.83	14.29	Bacteria	Gammaproteobacteria	Gammaproteobacteria	Enterobacterales	Alteromonadaceae	Pseudoalteromonas	Pseudoalteromonas atlantica	280	4481500	123159	30325
MALASPINA_MH_019_MESO_0.22_MP0317_Bin-41	66.32	66.62	0.1	0	Bacteria	Marinisomatota	Marinisomatia	SCGC-AAA003-L08	D37C17	D37C17	D37C17 sp012964845	179	853538	18189	5220
MALASPINA_MH_019_MESO_0.22_MP0317_Bin-42	62.47	66.76	1.43	20	Bacteria	Bacteroidota	Bacteroidia	Flavobacteriales	Flavobacteriaceae	Leeuwenhoekiella	Leeuwenhoekiella blandensis	574	2720900	28764	4872
MALASPINA_MH_019_MESO_0.22_MP0317_Bin-45	42.03	51.57	3.18	10.53	Bacteria	Marinisomatota	Marinisomatia	Marinisomatales	Marinisomataceae	Marinisoma		167	801733	21523	4860
MALASPINA_MH_019_MESO_0.22_MP0317_Bin-47	79.05	88.95	3.3	33.33	Bacteria	Gemmatimonadota	Gemmatimonadetes	Longimicrobiales	UBA6960	UBA1138	UBA1138 sp002313925	162	2209906	71051	21115
MALASPINA_MH_019_MESO_0.22_MP0317_Bin-5	48.81	58.17	3.12	9.09	Bacteria	Bacteroidota	Bacteroidia	Cytophagales	Marinoscillaceae			168	884685	34506	5469
MALASPINA_MH_019_MESO_0.22_MP0317_Bin-52	90.77	97.67	2.3	50	Bacteria	Gammaproteobacteria	Gammaproteobacteria	Pseudomonadales	Pseudomonadaceae	Pseudomonas_D	Pseudomonas_D pachastrellae	313	3683876	58616	16867
MALASPINA_MH_019_MESO_0.22_MP0317_Bin-55	63.65	77.03	4.46	0	Bacteria	Chloroflexota	Dehalococcoidia	UBA3495	UBA3495	UBA11650	UBA11650 sp002710215	511	2697809	19512	5940
MALASPINA_MH_019_MESO_0.22_MP0317_Bin-6	46.87	53.29	2.14	0	Bacteria	Actinobacteriota	Acidimicrobiia	Acidimicrobiales	MedAcidi-G1	UBA9410		220	1406394	30716	7517
MALASPINA_MH_019_MESO_0.22_MP0317_Bin-62	59.95	69.67	3.24	0	Bacteria	Gammaproteobacteria	Gammaproteobacteria	UBA11654	UBA11654	DTSX01	DTSX01 sp012965065	180	1238310	59948	8419
MALASPINA_MH_076_DCM_0.22_MP1419_Bin-1	56.67	57.33	0.22	100	Bacteria	Gammaproteobacteria	Gammaproteobacteria	SAR86	SAR86	AEGEAN-183		161	1044341	36272	8068
MALASPINA_MH_076_DCM_0.22_MP1419_Bin-102	76.2	87.75	3.85	14.29	Bacteria	Nitrospinota	Nitrospinia	Nitrospinales	Nitrospinaceae	LS-NOB	LS-NOB sp002705185	272	2014735	35000	9163
MALASPINA_MH_076_DCM_0.22_MP1419_Bin-103	84.16	97.87	4.57	0	Bacteria	Gammaproteobacteria	Gammaproteobacteria	Arenicellales	UBA868	REDSEA-S09-B13	REDSEA-S09-B13 sp002456995	195	3244171	215141	34413
MALASPINA_MH_076_DCM_0.22_MP1419_Bin-104	83.89	88.69	1.6	0	Bacteria	Chloroflexota	Dehalococcoidia	UBA6952	UBA6952	UBA6952		184	1458368	29144	10655
MALASPINA_MH_076_DCM_0.22_MP1419_Bin-107	65.06	68.36	1.1	0	Bacteria	Marinisomatota	Marinisomatia	Marinisomatales	TCS55	TCS55		260	1698945	38520	8137
MALASPINA_MH_076_DCM_0.22_MP1419_Bin-12	62.7	70.02	2.44	25	Bacteria	Gammaproteobacteria	Gammaproteobacteria	Arenicellales	UBA868	UBA11791		373	2488027	30034	7831
MALASPINA_MH_076_DCM_0.22_MP1419_Bin-14	67.69	67.69	0	0	Bacteria	Nitrospinota	Nitrospinia	Nitrospinales	Nitrospinaceae	UBA8687		227	1320882	24376	6685
MALASPINA_MH_076_DCM_0.22_MP1419_Bin-15	83.76	93.3	3.18	38.46	Bacteria	Alphaproteobacteria	Alphaproteobacteria	Sphingomonadales	Sphingomonadaceae	Alteriqipengyuania	Alteriqipengyuania bathyomarina	241	3012732	110844	18266
MALASPINA_MH_076_DCM_0.22_MP1419_Bin-16	88.46	98.72	3.42	20	Bacteria	Actinobacteriota	Acidimicrobiia	Acidimicrobiales	TK06	UBA2110	UBA2110 sp014239555	95	2700536	175130	65847
MALASPINA_MH_076_DCM_0.22_MP1419_Bin-18	69.92	76.34	2.14	33.33	Bacteria	Actinobacteriota	Acidimicrobiia	Acidimicrobiales	MedAcidi-G1	UBA9410		243	1689802	52600	7539
MALASPINA_MH_076_DCM_0.22_MP1419_Bin-19	86.52	87.81	0.43	0	Bacteria	Actinobacteriota	Acidimicrobiia	Acidimicrobiales	MedAcidi-G1	MedAcidi-G1	MedAcidi-G1 sp000817085	98	1850024	131151	38083
MALASPINA_MH_076_DCM_0.22_MP1419_Bin-21	72.45	85.65	4.4	0	Bacteria	Gemmatimonadota	Gemmatimonadetes	Longimicrobiales	UBA6960	GCA-2718595		126	1910648	92035	23456
MALASPINA_MH_076_DCM_0.22_MP1419_Bin-26	40.93	51.34	3.47	80	Bacteria	Chloroflexota	Dehalococcoidia	UBA2979	UBA2979	UBA2979		218	1048010	17494	5125
MALASPINA_MH_076_DCM_0.22_MP1419_Bin-28	77.19	81.12	1.31	25	Bacteria	SAR324	SAR324	SAR324	NAC60-12	Arctic96AD-7	Arctic96AD-7 sp002704555	277	2290921	38042	11467
MALASPINA_MH_076_DCM_0.22_MP1419_Bin-30	49.28	57.26	2.66	20	Bacteria	Actinobacteriota	Acidimicrobiia	Actinomarinales	Actinomarinaceae	Actinomarina		107	674294	24065	7261
MALASPINA_MH_076_DCM_0.22_MP1419_Bin-34	56.94	64.08	2.38	0	Bacteria	Chloroflexota	Dehalococcoidia	SAR202	OSU-TB39	OSU-TB39		192	1550581	75359	9667
MALASPINA_MH_076_DCM_0.22_MP1419_Bin-39	72.5	75.65	1.05	80	Bacteria	Alphaproteobacteria	Alphaproteobacteria	Rhodobacterales	Rhodobacteraceae	Sulfitobacter	Sulfitobacter pontiacus	475	2520600	36310	5668
MALASPINA_MH_076_DCM_0.22_MP1419_Bin-40	87.62	87.62	0	0	Bacteria	SAR324	SAR324	SAR324	NAC60-12	Arctic96AD-7	Arctic96AD-7 sp002082305	231	1892966	41300	11206
MALASPINA_MH_076_DCM_0.22_MP1419_Bin-43	75.46	80.32	1.62	25	Bacteria	Actinobacteriota	Acidimicrobiia	Acidimicrobiales	TK06	MedAcidi-G3	MedAcidi-G3 sp002457435	288	2115597	53521	9202
MALASPINA_MH_076_DCM_0.22_MP1419_Bin-45	69.83	78.8	2.99	0	Archaea	Thermoproteota	Nitrososphaeria	Nitrososphaerales	UBA57	UBA57		130	758062	29104	6704
MALASPINA_MH_076_DCM_0.22_MP1419_Bin-46	72.66	77.07	1.47	0	Bacteria	Bacteroidota	Bacteroidia	Flavobacteriales	Flavobacteriaceae	MED-G11	MED-G11 sp002457075	156	1144159	30901	8655
MALASPINA_MH_076_DCM_0.22_MP1419_Bin-47	74.79	74.79	0	0	Bacteria	Marinisomatota	Marinisomatia	Marinisomatales	TCS55	GCA-002701945	GCA-002701945 sp004321715	160	1939953	58607	20372
MALASPINA_MH_076_DCM_0.22_MP1419_Bin-50	48.32	51.71	1.13	10	Bacteria	Gammaproteobacteria	Gammaproteobacteria	SAR86	D2472	D2472	D2472 sp902511575	174	966050	19363	6260
MALASPINA_MH_076_DCM_0.22_MP1419_Bin-52	55.9	58.72	0.94	0	Bacteria	Alphaproteobacteria	Alphaproteobacteria	Rhizobiales	Rhizobiaceae	Fulvimarina		640	2825137	45575	4396
MALASPINA_MH_076_DCM_0.22_MP1419_Bin-54	68.96	75.74	2.26	33.33	Bacteria	Gemmatimonadota	Gemmatimonadetes	Longimicrobiales	UBA6960	UBA1138		199	2195200	69545	20255
MALASPINA_MH_076_DCM_0.22_MP1419_Bin-6	78.17	78.17	0	0	Bacteria	Chloroflexota	Dehalococcoidia	SAR202	GCA-2719675	GCA-2719675		157	1293314	52040	10745
MALASPINA_MH_076_DCM_0.22_MP1419_Bin-60	93.77	97.34	1.19	75	Bacteria	Alphaproteobacteria	Alphaproteobacteria	Sphingomonadales	Sphingomonadaceae	Alteriqipengyuania_A	Alteriqipengyuania_A marina	62	2665503	208024	60953
MALASPINA_MH_076_DCM_0.22_MP1419_Bin-61	53.4	59.22	1.94	33.33	Archaea	Thermoproteota	Nitrososphaeria	Nitrososphaerales	Nitrosopumilaceae	Nitrosopumilus	Nitrosopumilus sp002690535	118	768749	27061	7451
MALASPINA_MH_076_DCM_0.22_MP1419_Bin-62	79.77	87.45	2.56	0	Bacteria	Verrucomicrobiota	Lentisphaeria	JABSQK01				446	3707673	52717	10080
MALASPINA_MH_076_DCM_0.22_MP1419_Bin-63	67.73	68.87	0.38	50	Bacteria	Gammaproteobacteria	Gammaproteobacteria	SAR86	SAR86			108	1428641	55664	21002
MALASPINA_MH_076_DCM_0.22_MP1419_Bin-67	67.9	77.74	3.28	20	Bacteria	Nitrospinota	Nitrospinia	Nitrospinales	Nitrospinaceae	UBA8687	UBA8687 sp002697825	271	1805592	29009	7336
MALASPINA_MH_076_DCM_0.22_MP1419_Bin-68	48	54.66	2.22	30.77	Bacteria	Gammaproteobacteria	Gammaproteobacteria	Pseudomonadales	HTCC2089	UBA11889		380	2153080	22064	6429
MALASPINA_MH_076_DCM_0.22_MP1419_Bin-74	79.37	82.97	1.2	50	Bacteria	Marinisomatota	Marinisomatia	Marinisomatales	UBA1611	TMED80	TMED80 sp002713885	233	1999776	55828	10912
MALASPINA_MH_076_DCM_0.22_MP1419_Bin-76	91.02	93.63	0.87	100	Archaea	Halobacteriota	Halobacteria	Halobacteriales	UBA12382	UBA12382		88	1149854	50788	18927
MALASPINA_MH_076_DCM_0.22_MP1419_Bin-79	54.7	65.23	3.51	0	Bacteria	Chloroflexota	Dehalococcoidia	UBA2991	UBA2991			116	1191973	44402	13751
MALASPINA_MH_076_DCM_0.22_MP1419_Bin-80	42.44	55.91	4.49	0	Bacteria	Chloroflexota	Dehalococcoidia	SAR202	GCA-002723415	GCA-002723415		319	1401565	17526	4333
MALASPINA_MH_076_DCM_0.22_MP1419_Bin-81	62.22	68.22	2	0	Bacteria	Chloroflexota	Anaerolineae	Anaerolineales	UBA11657	UBA11657		226	1614898	63944	9283
MALASPINA_MH_076_DCM_0.22_MP1419_Bin-82	69.78	72.09	0.77	33.33	Bacteria	Gammaproteobacteria	Gammaproteobacteria	UBA11654	UBA11654	UBA11654	UBA11654 sp002691305	111	1280421	84661	14859
MALASPINA_MH_076_DCM_0.22_MP1419_Bin-83	79.17	82.5	1.11	0	Bacteria	Planctomycetota	Planctomycetes	Planctomycetales	Planctomycetaceae	UBA8437		715	5018442	43981	8548
MALASPINA_MH_076_DCM_0.22_MP1419_Bin-89	56.63	56.63	0	0	Archaea	Thermoplasmatota	Poseidoniia_A	Poseidoniales	Thalassarchaeaceae	Thalassarchaeum	Thalassarchaeum sp002457605	127	1053117	32855	10844
MALASPINA_MH_076_DCM_0.22_MP1419_Bin-9	89.77	92.74	0.99	100	Bacteria	Chloroflexota	Dehalococcoidia	UBA1151	UBA1151	GCA-2730555	GCA-2730555 sp014239685	215	2175523	54091	13662
MALASPINA_MH_076_DCM_0.22_MP1419_Bin-90	51.83	52.82	0.33	100	Bacteria	SAR324	SAR324	SAR324	NAC60-12	Arctic96AD-7		269	1252214	19163	4864
MALASPINA_MH_076_DCM_0.22_MP1419_Bin-91	48.78	60.66	3.96	25	Bacteria	Chloroflexota	Dehalococcoidia	UBA1151	TMED-70	TMED-70	TMED-70 sp002699165	208	938372	13617	4376
MALASPINA_MH_076_DCM_0.22_MP1419_Bin-94	57.22	60.4	1.06	0	Bacteria	Gammaproteobacteria	Gammaproteobacteria	UBA11654	UBA11654	CACPJA01		84	1441465	148492	32528
MALASPINA_MH_076_DCM_0.22_MP1419_Bin-97	78	78	0	0	Archaea	Thermoplasmatota	Poseidoniia_A	Poseidoniales	Thalassarchaeaceae	MGIIb-O1	MGIIb-O1 sp002497895	58	1450111	95209	41830
MALASPINA_MH_076_DCM_0.22_MP1419_Bin-98	69.32	70.22	0.3	0	Bacteria	Bacteroidota	Bacteroidia	Flavobacteriales	Flavobacteriaceae	GCA-2700405	GCA-2700405 sp014239895	79	1246344	82973	25758
MALASPINA_MH_076_EPI_0.22_MP1421_Bin-101	77.34	79.38	0.68	0	Bacteria	Verrucomicrobiota	Verrucomicrobiae	Verrucomicrobiales	Akkermansiaceae	Roseibacillus_B	Roseibacillus_B sp002420305	482	3082918	25554	7408
MALASPINA_MH_076_EPI_0.22_MP1421_Bin-103	67.3	72.25	1.65	14.29	Bacteria	Bacteroidota	Bacteroidia	Flavobacteriales	Flavobacteriaceae	MED-G13		58	1388191	126013	36413
MALASPINA_MH_076_EPI_0.22_MP1421_Bin-104	71.96	75.56	1.2	0	Bacteria	Marinisomatota	Marinisomatia	Marinisomatales	Marinisomataceae	Marinisoma		64	823001	48490	18017
MALASPINA_MH_076_EPI_0.22_MP1421_Bin-109	79	88.24	3.08	10	Bacteria	Bacteroidota	Bacteroidia	Flavobacteriales	Flavobacteriaceae	MAG-121220-bin8		209	1567373	47914	10002
MALASPINA_MH_076_EPI_0.22_MP1421_Bin-114	94.25	97.55	1.1	0	Bacteria	Bacteroidota	Bacteroidia	Flavobacteriales	Flavobacteriaceae	GCA-002723295		91	1880402	166872	40163
MALASPINA_MH_076_EPI_0.22_MP1421_Bin-116	85.33	85.33	0	0	Archaea	Thermoplasmatota	Poseidoniia_A	Poseidoniales	Poseidoniaceae	MGIIa-L1		62	1909339	177116	50613
MALASPINA_MH_076_EPI_0.22_MP1421_Bin-118	85.79	88.07	0.76	25	Bacteria	Alphaproteobacteria	Alphaproteobacteria	Rhodobacterales	Rhodobacteraceae	MED-G52	MED-G52 sp002457115	116	2260613	137948	42532
MALASPINA_MH_076_EPI_0.22_MP1421_Bin-16	40.58	51.89	3.77	0	Bacteria	Alphaproteobacteria	Alphaproteobacteria	Pelagibacterales	AG-422-B15	CABYIR01		96	808133	55636	13065
MALASPINA_MH_076_EPI_0.22_MP1421_Bin-17	93.89	93.89	0	0	Bacteria	Cyanobacteria	Cyanobacteriia	PCC-6307	Cyanobiaceae	Prochlorococcus_B	Prochlorococcus_B sp003284445	107	1440615	86987	20680
MALASPINA_MH_076_EPI_0.22_MP1421_Bin-18	74.14	74.14	0	0	Bacteria	Bacteroidota	Bacteroidia	Flavobacteriales	Flavobacteriaceae	MED-G14		93	1213829	54598	21431
MALASPINA_MH_076_EPI_0.22_MP1421_Bin-19	56.77	63.88	2.37	7.14	Bacteria	Bacteroidota	Bacteroidia	Flavobacteriales	Flavobacteriaceae	Ulvibacter_B		313	1382597	11462	4569
MALASPINA_MH_076_EPI_0.22_MP1421_Bin-26	48.94	59.83	3.63	15.79	Bacteria	Gammaproteobacteria	Gammaproteobacteria	SAR86	D2472	SCGC-AAA076-P13		195	1287892	46412	8092
MALASPINA_MH_076_EPI_0.22_MP1421_Bin-31	72.41	72.41	0	0	Bacteria	Bacteroidota	Bacteroidia	Flavobacteriales	BACL11	GCA-002715885	GCA-002715885 sp002689735	80	1296520	113158	25823
MALASPINA_MH_076_EPI_0.22_MP1421_Bin-33	83.2	83.2	0	0	Archaea	Thermoplasmatota	Poseidoniia_A	Poseidoniales	Thalassarchaeaceae	MGIIb-O2		60	1477698	113962	51439
MALASPINA_MH_076_EPI_0.22_MP1421_Bin-35	65.59	68.17	0.86	33.33	Bacteria	Bacteroidota	Bacteroidia	Flavobacteriales	Schleiferiaceae	TMED14	TMED14 sp002682945	188	1218446	34469	7151
MALASPINA_MH_076_EPI_0.22_MP1421_Bin-36	81.83	85.43	1.2	0	Bacteria	Alphaproteobacteria	Alphaproteobacteria	Pelagibacterales	AG-422-B15	CACCCN01		96	1123133	80978	21649
MALASPINA_MH_076_EPI_0.22_MP1421_Bin-37	50	58.73	2.91	0	Bacteria	Gammaproteobacteria	Gammaproteobacteria	SAR86	SAR86	GCA-2707915		175	1008949	27640	6211
MALASPINA_MH_076_EPI_0.22_MP1421_Bin-38	54.91	61.66	2.25	0	Bacteria	Gammaproteobacteria	Gammaproteobacteria	Woeseiales	Woeseiaceae	UBA1847		223	1076763	23549	5056
MALASPINA_MH_076_EPI_0.22_MP1421_Bin-39	50.86	50.86	0	0	Bacteria	Bacteroidota	Bacteroidia	Flavobacteriales	Flavobacteriaceae	SGZJ01	SGZJ01 sp004213995	118	1027132	52547	12008
MALASPINA_MH_076_EPI_0.22_MP1421_Bin-4	75.39	76.71	0.44	100	Bacteria	Cyanobacteria	Cyanobacteriia	PCC-6307	Cyanobiaceae	Synechococcus_E	Synechococcus_E sp003208835	191	1285127	25042	7702
MALASPINA_MH_076_EPI_0.22_MP1421_Bin-40	65.34	70.14	1.6	33.33	Archaea	Thermoplasmatota	Poseidoniia_A	Poseidoniales	Poseidoniaceae	MGIIa-L2		249	1653998	53303	7663
MALASPINA_MH_076_EPI_0.22_MP1421_Bin-48	64.59	70.35	1.92	25	Bacteria	Gammaproteobacteria	Gammaproteobacteria	SAR86	TMED112	TMED112		49	894649	72148	29053
MALASPINA_MH_076_EPI_0.22_MP1421_Bin-49	83.66	83.78	0.04	0	Bacteria	Verrucomicrobiota	Verrucomicrobiae	Verrucomicrobiales	Akkermansiaceae	SW10	SW10 sp002420315	359	2602947	60182	8809
MALASPINA_MH_076_EPI_0.22_MP1421_Bin-52	86.3	89.75	1.15	0	Bacteria	Planctomycetota	Planctomycetes	Pirellulales	UBA1268	UBA1268	UBA1268 sp002862175	330	2542286	38313	10086
MALASPINA_MH_076_EPI_0.22_MP1421_Bin-53	88.3	90.7	0.8	100	Bacteria	Alphaproteobacteria	Alphaproteobacteria	Rhodobacterales	Rhodobacteraceae	Sulfitobacter	Sulfitobacter pontiacus	283	3194914	151319	16030
MALASPINA_MH_076_EPI_0.22_MP1421_Bin-56	47.95	58.3	3.45	0	Bacteria	Gammaproteobacteria	Gammaproteobacteria	SAR86	D2472	D2472		144	1016120	40502	8396
MALASPINA_MH_076_EPI_0.22_MP1421_Bin-57	63.16	63.16	0	0	Bacteria	Actinobacteriota	Acidimicrobiia	Actinomarinales	Actinomarinaceae	Actinomarina		34	562599	43774	25896
MALASPINA_MH_076_EPI_0.22_MP1421_Bin-59	72.42	79.17	2.25	0	Bacteria	Alphaproteobacteria	Alphaproteobacteria	Puniceispirillales	AAA536-G10	AAA536-G10	AAA536-G10 sp000421325	146	1777400	72292	19569
MALASPINA_MH_076_EPI_0.22_MP1421_Bin-6	68.75	76.91	2.72	0	Bacteria	Alphaproteobacteria	Alphaproteobacteria	Rhizobiales_B	TMED25	MED-G09		93	1200465	70479	25772
MALASPINA_MH_076_EPI_0.22_MP1421_Bin-60	56.33	60.77	1.48	0	Bacteria	Verrucomicrobiota	Verrucomicrobiae	Verrucomicrobiales	DEV007	EC70		249	1815164	41672	9333
MALASPINA_MH_076_EPI_0.22_MP1421_Bin-62	70.47	77.28	2.27	0	Bacteria	Verrucomicrobiota	Verrucomicrobiae	Verrucomicrobiales	Akkermansiaceae	SW10		311	2557178	63671	10363
MALASPINA_MH_076_EPI_0.22_MP1421_Bin-63	93.01	95.83	0.94	28.57	Bacteria	Bacteroidota	Bacteroidia	Flavobacteriales	Flavobacteriaceae	MS024-2A		132	1827622	84773	24898
MALASPINA_MH_076_EPI_0.22_MP1421_Bin-65	72.53	74.93	0.8	100	Archaea	Thermoplasmatota	Poseidoniia_A	Poseidoniales	Poseidoniaceae	MGIIa-L1		184	1583906	60670	11109
MALASPINA_MH_076_EPI_0.22_MP1421_Bin-66	64.16	66.2	0.68	33.33	Bacteria	Gammaproteobacteria	Gammaproteobacteria	Pseudomonadales	Porticoccaceae	HTCC2207		203	1337099	44216	7964
MALASPINA_MH_076_EPI_0.22_MP1421_Bin-67	81.01	87.04	2.01	33.33	Bacteria	Gammaproteobacteria	Gammaproteobacteria	Pseudomonadales	HTCC2089	UBA4421	UBA4421 sp002726925	257	2460362	67138	12420
MALASPINA_MH_076_EPI_0.22_MP1421_Bin-68	62	63.41	0.47	66.67	Bacteria	Bacteroidota	Bacteroidia	Flavobacteriales	Flavobacteriaceae	MAG-121220-bin8	MAG-121220-bin8 sp003331265	201	1181947	21606	6801
MALASPINA_MH_076_EPI_0.22_MP1421_Bin-69	94.16	94.97	0.27	0	Bacteria	Cyanobacteria	Cyanobacteriia	PCC-6307	Cyanobiaceae	Synechococcus_E		111	1903675	102730	27452
MALASPINA_MH_076_EPI_0.22_MP1421_Bin-7	77.51	83.12	1.87	7.14	Bacteria	Bacteroidota	Bacteroidia	Flavobacteriales	Flavobacteriaceae	UBA8316	UBA8316 sp002171295	153	1881299	76660	19188
MALASPINA_MH_076_EPI_0.22_MP1421_Bin-70	43.82	56.18	4.12	29.41	Bacteria	Gammaproteobacteria	Gammaproteobacteria	SAR86	D2472	D2472		173	1184654	34972	7800
MALASPINA_MH_076_EPI_0.22_MP1421_Bin-71	45.7	50.86	1.72	0	Bacteria	Gammaproteobacteria	Gammaproteobacteria	SAR86	D2472	SAR86A		69	608909	36848	11678
MALASPINA_MH_076_EPI_0.22_MP1421_Bin-72	80.34	84.72	1.46	20	Bacteria	Gammaproteobacteria	Gammaproteobacteria	Burkholderiales	Methylophilaceae	BACL14		118	1109572	33461	14197
MALASPINA_MH_076_EPI_0.22_MP1421_Bin-73	54.27	56.67	0.8	100	Archaea	Thermoplasmatota	Poseidoniia_A	Poseidoniales	Poseidoniaceae	Poseidonia		248	1294868	27858	5520
MALASPINA_MH_076_EPI_0.22_MP1421_Bin-74	61.12	64.96	1.28	0	Bacteria	Actinobacteriota	Acidimicrobiia	Actinomarinales	Actinomarinaceae	Actinomarina		42	873265	178207	40774
MALASPINA_MH_076_EPI_0.22_MP1421_Bin-8	70.48	81.52	3.68	0	Bacteria	Bacteroidota	Bacteroidia	Flavobacteriales	Flavobacteriaceae	MS024-2A		219	1799537	59455	10368
MALASPINA_MH_076_EPI_0.22_MP1421_Bin-82	57.84	58.95	0.37	100	Bacteria	Marinisomatota	Marinisomatia	Marinisomatales	UBA1611			257	1620939	26641	7776
MALASPINA_MH_076_EPI_0.22_MP1421_Bin-85	71.01	75.27	1.42	33.33	Bacteria	Gammaproteobacteria	Gammaproteobacteria	Pseudomonadales	HTCC2089	UBA7455	UBA7455 sp002690865	289	1895912	33004	7922
MALASPINA_MH_076_EPI_0.22_MP1421_Bin-88	85.35	85.74	0.13	100	Bacteria	Bacteroidota	Bacteroidia	Flavobacteriales	Flavobacteriaceae	UBA7446	UBA7446 sp002698745	59	1472637	96890	44766
MALASPINA_MH_076_EPI_0.22_MP1421_Bin-89	70.02	73.11	1.03	21.43	Bacteria	Alphaproteobacteria	Alphaproteobacteria	Rhodobacterales	Rhodobacteraceae	Planktomarina	Planktomarina sp002698165	289	2056163	46968	8556
MALASPINA_MH_076_EPI_0.22_MP1421_Bin-90	63.89	65.06	0.39	0	Bacteria	Gammaproteobacteria	Gammaproteobacteria	SAR86	D2472	MED-G78		60	1253971	75284	30387
MALASPINA_MH_076_EPI_0.22_MP1421_Bin-93	64.18	65.08	0.3	50	Bacteria	Cyanobacteria	Cyanobacteriia	PCC-6307	Cyanobiaceae	Prochlorococcus_A	Prochlorococcus_A sp003210285	102	875558	26883	12644
MALASPINA_MH_076_EPI_0.22_MP1421_Bin-97	60.47	70.61	3.38	62.96	Bacteria	Alphaproteobacteria	Alphaproteobacteria	Rhodobacterales	Rhodobacteraceae	MED-G52		231	1598177	106533	9015
MALASPINA_MH_083_EPI_0.22_MP1517_Bin-10	73.18	79.12	1.98	50	Bacteria	Chloroflexota	Dehalococcoidia	UBA1151	TMED-70	GCA-002700125		132	1021214	45877	10108
MALASPINA_MH_083_EPI_0.22_MP1517_Bin-11	86.18	93.83	2.55	11.11	Bacteria	Alphaproteobacteria	Alphaproteobacteria	Thalassobaculales	Nisaeaceae	GCA-002701455	GCA-002701455 sp902589475	245	2971439	84744	20798
MALASPINA_MH_083_EPI_0.22_MP1517_Bin-18	86.88	92.07	1.73	20	Bacteria	Actinobacteriota	Actinomycetia	Mycobacteriales	Mycobacteriaceae	Rhodococcus_B	Rhodococcus_B sp001942265	558	5027294	53521	11627
MALASPINA_MH_083_EPI_0.22_MP1517_Bin-27	48.67	58.66	3.33	7.14	Bacteria	Gammaproteobacteria	Gammaproteobacteria	SAR86	D2472	SAR86A	SAR86A sp000252525	74	1059934	74167	23625
MALASPINA_MH_083_EPI_0.22_MP1517_Bin-28	59.21	64.4	1.73	50	Bacteria	Bacteroidota	Bacteroidia	Cytophagales	Marinoscillaceae	MED-G16	MED-G16 sp002701745	142	921514	29872	7808
MALASPINA_MH_083_EPI_0.22_MP1517_Bin-30	72.53	72.53	0	0	Archaea	Thermoplasmatota	Poseidoniia_A	Poseidoniales	Thalassarchaeaceae	MGIIb-O3	MGIIb-O3 sp001629255	76	1228255	64269	22100
MALASPINA_MH_083_EPI_0.22_MP1517_Bin-32	50.8	56.62	1.94	0	Bacteria	Bacteroidota	Bacteroidia	Flavobacteriales	Flavobacteriaceae	MS024-2A	MS024-2A sp902613595	96	1121290	49694	17603
MALASPINA_MH_083_EPI_0.22_MP1517_Bin-35	65.52	65.52	0	0	Bacteria	Bacteroidota	Bacteroidia	Flavobacteriales	Flavobacteriaceae	TMED220		134	1360809	49621	15835
MALASPINA_MH_083_EPI_0.22_MP1517_Bin-38	82.77	85.29	0.84	0	Bacteria	Desulfobacterota_D	UBA1144	UBA1144	UBA1144	GCA-002715585	GCA-002715585 sp002697665	27	1039999	152794	68424
MALASPINA_MH_083_EPI_0.22_MP1517_Bin-39	88.31	88.31	0	0	Bacteria	Planctomycetota	Planctomycetes	Pirellulales	Pirellulaceae	GCA-2862225	GCA-2862225 sp002862225	436	4918389	73902	15893
MALASPINA_MH_083_EPI_0.22_MP1517_Bin-42	66.71	77.21	3.5	40	Bacteria	Actinobacteriota	Acidimicrobiia	Acidimicrobiales	UBA8592	MedAcidi-G2A	MedAcidi-G2A sp002712415	231	1527045	30391	7678
MALASPINA_MH_083_EPI_0.22_MP1517_Bin-43	65.09	65.09	0	0	Bacteria	Alphaproteobacteria	Alphaproteobacteria	Pelagibacterales	Pelagibacteraceae	CACNRH01		66	638516	42798	12134
MALASPINA_MH_083_EPI_0.22_MP1517_Bin-48	60.98	64.97	1.33	60	Bacteria	Gammaproteobacteria	Gammaproteobacteria	Pseudomonadales	Porticoccaceae	AAA300-D14	AAA300-D14 sp002715065	229	1399587	31399	7298
MALASPINA_MH_083_EPI_0.22_MP1517_Bin-55	47.39	56.99	3.2	9.09	Bacteria	Alphaproteobacteria	Alphaproteobacteria	Rhodobacterales	Rhodobacteraceae	CACIIZ01	CACIIZ01 sp002695745	183	1758122	67721	17184
MALASPINA_MH_083_EPI_0.22_MP1517_Bin-56	49.36	64	4.88	11.76	Bacteria	Bacteroidota	Bacteroidia	Cytophagales	Marinoscillaceae	MED-G16	MED-G16 sp902523065	164	1028359	32854	7673
MALASPINA_MH_083_EPI_0.22_MP1517_Bin-57	75.27	83.52	2.75	0	Bacteria	Alphaproteobacteria	Alphaproteobacteria	Rhizobiales_B	TMED25	MED-G09	MED-G09 sp902537725	41	1271192	252678	81314
MALASPINA_MH_083_EPI_0.22_MP1517_Bin-6	78.71	78.71	0	0	Bacteria	SAR324	SAR324	SAR324	NAC60-12	UBA1014	UBA1014 sp001469005	443	2808261	30592	7844
MALASPINA_MH_083_EPI_0.22_MP1517_Bin-63	41.61	55.5	4.63	0	Bacteria	Gammaproteobacteria	Gammaproteobacteria	SAR86	AG-339-G14	CACNYO01	CACNYO01 sp902589965	91	706308	28289	11569
MALASPINA_MH_083_EPI_0.22_MP1517_Bin-65	79.85	84.53	1.56	0	Bacteria	Verrucomicrobiota	Verrucomicrobiae	Verrucomicrobiales	DEV007	EC70		411	2828506	44707	8139
MALASPINA_MH_083_EPI_0.22_MP1517_Bin-66	49.21	51.04	0.61	0	Bacteria	Gammaproteobacteria	Gammaproteobacteria	SAR86	AG-339-G14	AG-339-G14	AG-339-G14 sp902616715	123	644741	24523	5255
MALASPINA_MH_083_EPI_0.22_MP1517_Bin-70	49.81	60.16	3.45	0	Bacteria	Alphaproteobacteria	Alphaproteobacteria	Rhodobacterales	Rhodobacteraceae	MED-G52	MED-G52 sp001627375	222	1543597	39072	8484
MALASPINA_MH_083_EPI_0.22_MP1517_Bin-78	46.64	52.67	2.01	20	Bacteria	Gammaproteobacteria	Gammaproteobacteria	SAR86	D2472	SAR86A	SAR86A sp902612915	78	689143	66033	11275
MALASPINA_MH_083_EPI_0.22_MP1517_Bin-8	55.28	68.63	4.45	9.09	Bacteria	Gammaproteobacteria	Gammaproteobacteria	SAR86	TMED112	TMED112	TMED112 sp902610995	94	946861	57082	14607
MALASPINA_MH_083_EPI_0.22_MP1517_Bin-82	63.09	64.38	0.43	0	Bacteria	Alphaproteobacteria	Alphaproteobacteria	Puniceispirillales	GCA-002684695	GCA-002684695	GCA-002684695 sp902612965	257	1809965	68779	8640
MALASPINA_MH_083_EPI_0.22_MP1517_Bin-88	51.4	51.4	0	0	Bacteria	Alphaproteobacteria	Alphaproteobacteria	Rhizobiales_B	TMED25	TMED25		175	698484	12053	3853
MALASPINA_MH_083_EPI_0.22_MP1517_Bin-89	93.32	93.41	0.03	0	Bacteria	Verrucomicrobiota	Kiritimatiellae	SS1-B-03-39	UBA6053	UBA6053		161	3006208	113089	29517
MALASPINA_MH_083_EPI_0.22_MP1517_Bin-9	44.91	58.05	4.38	33.33	Bacteria	Bacteroidota	Bacteroidia	Flavobacteriales	Flavobacteriaceae	UBA8316		264	1128711	11883	4292
MALASPINA_MH_083_EPI_0.22_MP1517_Bin-91	83.78	86	0.74	100	Bacteria	Bacteroidota	Bacteroidia	Flavobacteriales	Flavobacteriaceae	MED-G14		64	1261167	84971	33696
MALASPINA_MH_083_BATHY_0.22_MP1519_Bin-10	88.59	90.81	0.74	50	Bacteria	Alphaproteobacteria	Alphaproteobacteria	Rhodobacterales	Rhodobacteraceae	Sulfitobacter	Sulfitobacter pontiacus	353	2988843	35222	10959
MALASPINA_MH_083_BATHY_0.22_MP1519_Bin-12	64.36	64.36	0	0	Archaea	Thermoproteota	Nitrososphaeria	Nitrososphaerales	Nitrosopumilaceae	Nitrosopelagicus		126	626906	12823	5466
MALASPINA_MH_083_BATHY_0.22_MP1519_Bin-14	81.96	93.6	3.88	5	Bacteria	Alphaproteobacteria	Alphaproteobacteria	Rhizobiales	Rhizobiaceae	Oricola	Oricola sp002706335	367	5120855	85486	21680
MALASPINA_MH_083_BATHY_0.22_MP1519_Bin-15	90.32	91.91	0.53	50	Bacteria	Alphaproteobacteria	Alphaproteobacteria	Sphingomonadales	Sphingomonadaceae	Alteriqipengyuania	Alteriqipengyuania sp002729695	47	2823274	491509	188102
MALASPINA_MH_083_BATHY_0.22_MP1519_Bin-18	60.59	63.14	0.85	0	Bacteria	Patescibacteria	Paceibacteria	UBA9983_A	UBA2163	OLB19		5	715944	229774	214402
MALASPINA_MH_083_BATHY_0.22_MP1519_Bin-2	94.75	100	1.75	20	Bacteria	Alphaproteobacteria	Alphaproteobacteria	Rhizobiales	Rhizobiaceae	Fulvimarina		116	5274192	436987	94909
MALASPINA_MH_083_BATHY_0.22_MP1519_Bin-22	95.18	99.47	1.43	12.5	Bacteria	Actinobacteriota	Actinomycetia	Mycobacteriales	Mycobacteriaceae	Rhodococcus_B	Rhodococcus_B sp001942265	84	5350032	559967	121366
MALASPINA_MH_083_BATHY_0.22_MP1519_Bin-24	54.82	58.72	1.3	25	Bacteria	Gammaproteobacteria	Gammaproteobacteria	SAR86	SAR86	AEGEAN-183	AEGEAN-183 sp012965075	178	1259281	35492	8479
MALASPINA_MH_083_BATHY_0.22_MP1519_Bin-26	50.3	57.23	2.31	94.44	Bacteria	Gammaproteobacteria	Gammaproteobacteria	Enterobacterales	Alteromonadaceae	Alteromonas	Alteromonas macleodii	547	2979936	39571	5999
MALASPINA_MH_083_BATHY_0.22_MP1519_Bin-27	54.13	57.64	1.17	25	Bacteria	Gammaproteobacteria	Gammaproteobacteria	UBA11654	UBA11654	DTSX01	DTSX01 sp012965065	144	1226222	46237	13162
MALASPINA_MH_083_BATHY_0.22_MP1519_Bin-28	57.99	60.54	0.85	0	Bacteria	Patescibacteria	Saccharimonadia	Saccharimonadales	Saccharimonadaceae	UBA6175		7	846993	235547	203463
MALASPINA_MH_083_BATHY_0.22_MP1519_Bin-30	59.64	64.62	1.66	37.5	Bacteria	Gammaproteobacteria	Gammaproteobacteria	Nevskiales	Oceanococcaceae	Abyssibacter		481	2104472	13965	4544
MALASPINA_MH_083_BATHY_0.22_MP1519_Bin-31	81.63	88.62	2.33	61.54	Bacteria	Alphaproteobacteria	Alphaproteobacteria	Sphingomonadales	Sphingomonadaceae	Erythrobacter_A	Erythrobacter_A pelagi	235	2581034	64005	14156
MALASPINA_MH_083_BATHY_0.22_MP1519_Bin-33	88.88	88.88	0	0	Bacteria	SAR324	SAR324	SAR324	NAC60-12	Arctic96AD-7	Arctic96AD-7 sp002082305	242	2764714	65619	16899
MALASPINA_MH_083_BATHY_0.22_MP1519_Bin-34	91.88	97.13	1.75	27.27	Bacteria	Bacteroidota	Bacteroidia	Flavobacteriales	Flavobacteriaceae	Aquaticitalea	Aquaticitalea sp002426015	235	3236280	68674	17488
MALASPINA_MH_083_BATHY_0.22_MP1519_Bin-35	37.95	52.41	4.82	0	Bacteria	Alphaproteobacteria	Alphaproteobacteria	Pelagibacterales	Pelagibacteraceae			103	556817	43000	5943
MALASPINA_MH_083_BATHY_0.22_MP1519_Bin-36	59.64	63.27	1.21	0	Bacteria	Actinobacteriota	Actinomycetia	Propionibacteriales	Nocardioidaceae	Nocardioides		583	3113093	37382	5926
MALASPINA_MH_083_BATHY_0.22_MP1519_Bin-37	92.23	97.66	1.81	57.14	Bacteria	Actinobacteriota	Actinomycetia	Mycobacteriales	Mycobacteriaceae	Mycobacterium	Mycobacterium poriferae	187	5879811	264695	81156
MALASPINA_MH_083_BATHY_0.22_MP1519_Bin-38	93.21	94.74	0.51	60	Bacteria	Alphaproteobacteria	Alphaproteobacteria	Sphingomonadales	Sphingomonadaceae	Alteriqipengyuania	Alteriqipengyuania bathyomarina	43	3062255	327164	155923
MALASPINA_MH_083_BATHY_0.22_MP1519_Bin-4	95.17	97.81	0.88	80	Bacteria	Actinobacteriota	Actinomycetia	Actinomycetales	Microbacteriaceae	Microbacterium	Microbacterium sp002313585	155	2846651	75238	30175
MALASPINA_MH_083_BATHY_0.22_MP1519_Bin-42	68.19	68.67	0.16	0	Archaea	Thermoplasmatota	Poseidoniia_A	Poseidoniales	Thalassarchaeaceae	Thalassarchaeum	Thalassarchaeum betae	134	1250201	49458	12499
MALASPINA_MH_083_BATHY_0.22_MP1519_Bin-44	99.26	99.47	0.07	100	Bacteria	Alphaproteobacteria	Alphaproteobacteria	Sphingomonadales	Sphingomonadaceae	Novosphingopyxis	Novosphingopyxis baekryungensis	17	2839899	711562	271639
MALASPINA_MH_083_BATHY_0.22_MP1519_Bin-46	96.62	97.91	0.43	50	Bacteria	Alphaproteobacteria	Alphaproteobacteria	Caulobacterales	Caulobacteraceae	Brevundimonas		112	2809003	140058	52102
MALASPINA_MH_083_BATHY_0.22_MP1519_Bin-47	76.01	76.01	0	0	Bacteria	Marinisomatota	Marinisomatia	Marinisomatales	TCS55	GCA-002701945	GCA-002701945 sp012964215	232	2032344	69097	14591
MALASPINA_MH_083_BATHY_0.22_MP1519_Bin-49	43.42	50.23	2.27	0	Bacteria	Planctomycetota	UBA8108	UBA1146	UBA1146	DTRS01	DTRS01 sp012965765	384	1650148	15347	4332
MALASPINA_MH_083_BATHY_0.22_MP1519_Bin-50	79.2	94.17	4.99	25.58	Bacteria	Alphaproteobacteria	Alphaproteobacteria	Sphingomonadales	Sphingomonadaceae	Erythrobacter_A	Erythrobacter_A sp002895025	349	4054737	114778	19542
MALASPINA_MH_083_BATHY_0.22_MP1519_Bin-52	51.06	52.68	0.54	0	Bacteria	Gammaproteobacteria	Gammaproteobacteria	Xanthomonadales	Marinicellaceae	Marinicella		411	1826893	12747	4745
MALASPINA_MH_083_BATHY_0.22_MP1519_Bin-53	77.26	87.85	3.53	37.5	Bacteria	Gammaproteobacteria	Gammaproteobacteria	PS1	Thioglobaceae	Thioglobus_A	Thioglobus_A sp012963715	83	1087911	92792	23575
MALASPINA_MH_083_BATHY_0.22_MP1519_Bin-57	85.16	88.46	1.1	0	Bacteria	Marinisomatota	Marinisomatia	Marinisomatales	TCS55	TCS55	TCS55 sp012964665	125	1862059	79638	28099
MALASPINA_MH_083_BATHY_0.22_MP1519_Bin-61	68.86	73.81	1.65	0	Bacteria	Marinisomatota	Marinisomatia	SCGC-AAA003-L08	D37C17	D37C17	D37C17 sp012964845	180	1125279	28360	7728
MALASPINA_MH_083_BATHY_0.22_MP1519_Bin-64	68.18	76.22	2.68	0	Bacteria	Gammaproteobacteria	Gammaproteobacteria	Arenicellales	UBA868	REDSEA-S09-B13	REDSEA-S09-B13 sp003447825	213	2912666	105965	31068
MALASPINA_MH_083_BATHY_0.22_MP1519_Bin-65	81.22	84.52	1.1	0	Bacteria	Marinisomatota	Marinisomatia	Marinisomatales	TCS55	TCS55	TCS55 sp002715035	167	1889572	91527	24114
MALASPINA_MH_083_BATHY_0.22_MP1519_Bin-66	81.98	88.07	2.03	0	Bacteria	Actinobacteriota	Actinomycetia	Mycobacteriales	Mycobacteriaceae	Mycobacterium		569	5249760	53470	12392
MALASPINA_MH_083_BATHY_0.22_MP1519_Bin-71	62.38	62.38	0	0	Archaea	Thermoproteota	Nitrososphaeria	Nitrososphaerales	Nitrosopumilaceae	Nitrosopelagicus	Nitrosopelagicus sp012964965	116	721160	19800	7823
MALASPINA_MH_083_BATHY_0.22_MP1519_Bin-72	56.43	57.78	0.45	100	Bacteria	Alphaproteobacteria	Alphaproteobacteria	Sphingomonadales	Sphingomonadaceae	Sphingobium	Sphingobium sp000153545	484	2157894	29190	4456
MALASPINA_MH_083_BATHY_0.22_MP1519_Bin-75	49.8	56.97	2.39	16.67	Bacteria	Myxococcota	Polyangia	Polyangiales	Sandaracinaceae	MED-G138	MED-G138 sp004213565	1520	6809086	18507	4595
MALASPINA_MH_083_BATHY_0.22_MP1519_Bin-78	85.99	89.53	1.18	66.67	Bacteria	Actinobacteriota	Actinomycetia	Actinomycetales	Microbacteriaceae	Microbacterium	Microbacterium sp900098805	243	2850032	110455	17891
MALASPINA_MH_083_BATHY_0.22_MP1519_Bin-8	92.84	96.83	1.33	25	Bacteria	Bacteroidota	Bacteroidia	Flavobacteriales	Flavobacteriaceae	BACL21	BACL21 sp002694465	141	3072626	140634	32767
MALASPINA_MH_083_BATHY_0.22_MP1519_Bin-80	51.17	51.62	0.15	100	Bacteria	Gammaproteobacteria	Gammaproteobacteria	PS1	Thioglobaceae	UBA2013	UBA2013 sp003978285	115	624682	38634	6163
MALASPINA_MH_083_BATHY_0.22_MP1519_Bin-9	57.58	60.13	0.85	0	Bacteria	Alphaproteobacteria	Alphaproteobacteria	Sphingomonadales	Sphingomonadaceae	Croceicoccus	Croceicoccus sp002694745	497	2586045	27719	5608
MALASPINA_MH_083_BATHY_0.22_MP1521_Bin-11	56.17	62.74	2.19	25	Bacteria	Alphaproteobacteria	Alphaproteobacteria	Caulobacterales	Hyphomonadaceae	Henriciella		508	2559148	30666	5327
MALASPINA_MH_083_BATHY_0.22_MP1521_Bin-12	96.34	98.77	0.81	0	Bacteria	Alphaproteobacteria	Alphaproteobacteria	Rhodobacterales	Rhodobacteraceae	Pseudooceanicola		54	3938064	297766	150920
MALASPINA_MH_083_BATHY_0.22_MP1521_Bin-15	86.24	86.24	0	0	Bacteria	Alphaproteobacteria	Alphaproteobacteria	Micavibrionales	Micavibrionaceae	UBA1664		62	1562325	91830	34285
MALASPINA_MH_083_BATHY_0.22_MP1521_Bin-21	74.46	78.63	1.39	60	Bacteria	Actinobacteriota	Actinomycetia	Actinomycetales	Microbacteriaceae	Microbacterium	Microbacterium sp900098805	355	2475938	40671	8779
MALASPINA_MH_083_BATHY_0.22_MP1521_Bin-23	71.16	73.41	0.75	50	Bacteria	Alphaproteobacteria	Alphaproteobacteria	Rhodospirillales	Casp-alpha2	Casp-alpha2	Casp-alpha2 sp002938075	307	1821494	43310	6583
MALASPINA_MH_083_BATHY_0.22_MP1521_Bin-30	79.14	88.35	3.07	12.5	Bacteria	Planctomycetota	UBA8108	UBA1146	UBA1146	DTRS01	DTRS01 sp012965765	316	3244801	61753	15406
MALASPINA_MH_083_BATHY_0.22_MP1521_Bin-31	92.85	95.49	0.88	75	Bacteria	Alphaproteobacteria	Alphaproteobacteria	Caulobacterales	Caulobacteraceae	Brevundimonas		196	2660221	57074	20560
MALASPINA_MH_083_BATHY_0.22_MP1521_Bin-32	87.4	92.11	1.57	18.18	Bacteria	Alphaproteobacteria	Alphaproteobacteria	Sphingomonadales	Sphingomonadaceae	Erythrobacter_A	Erythrobacter_A sp002895025	371	4069733	88928	17546
MALASPINA_MH_083_BATHY_0.22_MP1521_Bin-35	51.46	51.46	0	0	Archaea	Thermoproteota	Nitrososphaeria	Nitrososphaerales	Nitrosopumilaceae	Nitrosopelagicus		104	566720	23839	6332
MALASPINA_MH_083_BATHY_0.22_MP1521_Bin-39	54.18	59.64	1.82	58.33	Bacteria	Gammaproteobacteria	Gammaproteobacteria	UBA11654	UBA11654	DTSX01	DTSX01 sp012965065	132	1314905	60483	14138
MALASPINA_MH_083_BATHY_0.22_MP1521_Bin-4	68.03	78.32	3.43	20	Bacteria	Marinisomatota	Marinisomatia	Marinisomatales	TCS55	GCA-002701945	GCA-002701945 sp012964215	227	1887831	68021	15547
MALASPINA_MH_083_BATHY_0.22_MP1521_Bin-42	83.51	97.85	4.78	45.45	Bacteria	Alphaproteobacteria	Alphaproteobacteria	Sphingomonadales	Sphingomonadaceae	Alteriqipengyuania	Alteriqipengyuania bathyomarina	38	3229587	388428	165255
MALASPINA_MH_083_BATHY_0.22_MP1521_Bin-43	88.51	92.23	1.24	20	Bacteria	Alphaproteobacteria	Alphaproteobacteria	Caulobacterales	Hyphomonadaceae	Hyphomonas	Hyphomonas sp000682775	401	3287615	44465	10002
MALASPINA_MH_083_BATHY_0.22_MP1521_Bin-44	99.38	99.59	0.07	100	Bacteria	Alphaproteobacteria	Alphaproteobacteria	Sphingomonadales	Sphingomonadaceae	Novosphingopyxis	Novosphingopyxis baekryungensis	19	2839233	518388	424944
MALASPINA_MH_083_BATHY_0.22_MP1521_Bin-46	93.81	97.29	1.16	20	Bacteria	Actinobacteriota	Actinomycetia	Mycobacteriales	Mycobacteriaceae	Rhodococcus_B	Rhodococcus_B sp001942265	85	5346889	572365	110146
MALASPINA_MH_083_BATHY_0.22_MP1521_Bin-48	44.84	50	1.72	100	Bacteria	Actinobacteriota	Actinomycetia	Propionibacteriales	Nocardioidaceae	Nocardioides	Nocardioides marinus	483	3313407	117167	7669
MALASPINA_MH_083_BATHY_0.22_MP1521_Bin-49	96.45	99.03	0.86	75	Bacteria	Gammaproteobacteria	Gammaproteobacteria	Pseudomonadales	Halomonadaceae	Halomonas	Halomonas aquamarina	118	3206418	174677	45366
MALASPINA_MH_083_BATHY_0.22_MP1521_Bin-5	87.62	99.62	4	18.18	Bacteria	Actinobacteriota	Actinomycetia	Mycobacteriales	Mycobacteriaceae	Mycobacterium	Mycobacterium poriferae	149	6011431	192657	65066
MALASPINA_MH_083_BATHY_0.22_MP1521_Bin-50	96.45	98.1	0.55	50	Bacteria	Actinobacteriota	Actinomycetia	Actinomycetales	Microbacteriaceae	Microbacterium	Microbacterium sp002313585	68	2929348	149942	81514
MALASPINA_MH_083_BATHY_0.22_MP1521_Bin-53	92.15	97.01	1.62	83.33	Bacteria	Alphaproteobacteria	Alphaproteobacteria	Rhodobacterales	Rhodobacteraceae	Sulfitobacter	Sulfitobacter pontiacus	251	3372270	69286	19150
MALASPINA_MH_083_BATHY_0.22_MP1521_Bin-54	86.78	89.3	0.84	100	Bacteria	SAR324	SAR324	SAR324	NAC60-12	Arctic96AD-7	Arctic96AD-7 sp002082305	223	2605512	77838	16372
MALASPINA_MH_083_BATHY_0.22_MP1521_Bin-55	97.84	99.46	0.54	0	Bacteria	Bacteroidota	Bacteroidia	Flavobacteriales	UBA10066			31	3335383	605987	312159
MALASPINA_MH_083_BATHY_0.22_MP1521_Bin-57	92.38	98.92	2.18	28.57	Bacteria	Alphaproteobacteria	Alphaproteobacteria	Rhizobiales	Rhizobiaceae	Fulvimarina		282	5100346	150790	30032
MALASPINA_MH_083_BATHY_0.22_MP1521_Bin-58	61.7	64.25	0.85	0	Bacteria	Patescibacteria	Saccharimonadia	Saccharimonadales	Saccharimonadaceae	UBA6175		3	887706	647009	647009
MALASPINA_MH_083_BATHY_0.22_MP1521_Bin-61	56.99	60.68	1.23	12.5	Bacteria	Gammaproteobacteria	Gammaproteobacteria	SAR86	SAR86	AEGEAN-183	AEGEAN-183 sp012965075	153	1270172	51035	12374
MALASPINA_MH_083_BATHY_0.22_MP1521_Bin-62	58.59	61.29	0.9	0	Archaea	Thermoplasmatota	Poseidoniia_A	Poseidoniales	Thalassarchaeaceae	Thalassarchaeum	Thalassarchaeum sp002507125	129	1091277	34770	12398
MALASPINA_MH_083_BATHY_0.22_MP1521_Bin-64	66.95	71.9	1.65	0	Bacteria	Marinisomatota	Marinisomatia	SCGC-AAA003-L08	D37C17	D37C17	D37C17 sp012964845	218	1292014	29883	6992
MALASPINA_MH_083_BATHY_0.22_MP1521_Bin-66	68.42	68.42	0	0	Archaea	Thermoproteota	Nitrososphaeria	Nitrososphaerales	Nitrosopumilaceae	Nitrosopelagicus		144	750930	24292	5815
MALASPINA_MH_083_BATHY_0.22_MP1521_Bin-7	52.46	54.44	0.66	100	Bacteria	Gammaproteobacteria	Gammaproteobacteria	PS1	Thioglobaceae	Thioglobus		174	1038928	33930	6213
MALASPINA_MH_083_BATHY_0.22_MP1521_Bin-72	75.91	81.4	1.83	0	Bacteria	Gammaproteobacteria	Gammaproteobacteria	Arenicellales	UBA868	REDSEA-S09-B13	REDSEA-S09-B13 sp003447825	216	2883937	85875	25630
MALASPINA_MH_083_BATHY_0.22_MP1521_Bin-76	83.87	83.87	0	0	Archaea	Thermoplasmatota	Poseidoniia_A	Poseidoniales	Thalassarchaeaceae	Thalassarchaeum	Thalassarchaeum betae	111	1324222	97604	16566
MALASPINA_MH_083_BATHY_0.22_MP1521_Bin-81	49.43	57.59	2.72	14.29	Bacteria	Nitrospinota	Nitrospinia	Nitrospinales	Nitrospinaceae	SCGCAAA288-L16		337	1430317	12900	4146
MALASPINA_MH_083_BATHY_0.22_MP1521_Bin-84	89.05	96.19	2.38	58.33	Bacteria	Alphaproteobacteria	Alphaproteobacteria	Sphingomonadales	Sphingomonadaceae	Erythrobacter_A	Erythrobacter_A pelagi	166	2781842	118897	25421
MALASPINA_MH_083_BATHY_0.22_MP1521_Bin-85	91.71	95.82	1.37	38.46	Bacteria	Bacteroidota	Bacteroidia	Flavobacteriales	Flavobacteriaceae	Aurantibacter	Aurantibacter aestuarii	189	2774033	62063	20111
MALASPINA_MH_083_BATHY_0.22_MP1521_Bin-87	62.33	68.81	2.16	16.67	Bacteria	Alphaproteobacteria	Alphaproteobacteria	Sphingomonadales	Sphingomonadaceae	Alteriqipengyuania		363	2514245	46318	8249
MALASPINA_MH_083_BATHY_0.22_MP1521_Bin-89	87.39	88.23	0.28	100	Bacteria	Alphaproteobacteria	Alphaproteobacteria	Sphingomonadales	Sphingomonadaceae	Alteriqipengyuania	Alteriqipengyuania sp002729695	69	2684201	325588	66710
MALASPINA_MH_083_BATHY_0.22_MP1521_Bin-9	50.97	50.97	0	0	Bacteria	Alphaproteobacteria	Alphaproteobacteria	Sphingomonadales	Sphingomonadaceae	Erythrobacter	Erythrobacter sp002706445	438	2254258	22237	5344
MALASPINA_MH_083_BATHY_0.22_MP1521_Bin-90	85.16	88.46	1.1	0	Bacteria	Marinisomatota	Marinisomatia	Marinisomatales	TCS55	TCS55	TCS55 sp012964665	98	1840925	121912	35973
MALASPINA_MH_083_BATHY_0.22_MP1521_Bin-91	56.54	58.7	0.72	0	Bacteria	Gammaproteobacteria	Gammaproteobacteria	Pseudomonadales	Moraxellaceae			288	1383824	21849	5104
MALASPINA_MH_083_BATHY_0.22_MP1521_Bin-94	66.74	68.69	0.65	0	Bacteria	Gammaproteobacteria	Gammaproteobacteria	Arenicellales	UBA868	GCA-2724185		297	1932587	36074	7645
MALASPINA_MH_083_MESO_0.22_MP1523_Bin-1	73.07	75.74	0.89	50	Bacteria	Alphaproteobacteria	Alphaproteobacteria	Sphingomonadales	Sphingomonadaceae	Erythrobacter_A	Erythrobacter_A sp002895025	511	2664242	22999	5766
MALASPINA_MH_083_MESO_0.22_MP1523_Bin-12	52.25	52.25	0	0	Bacteria	Alphaproteobacteria	Alphaproteobacteria	Sphingomonadales	Sphingomonadaceae	Alteriqipengyuania	Alteriqipengyuania sp002729695	332	2450395	58668	9155
MALASPINA_MH_083_MESO_0.22_MP1523_Bin-13	55.36	55.36	0	0	Archaea	Thermoproteota	Nitrososphaeria	Nitrososphaerales	Nitrosopumilaceae	Nitrosopelagicus		119	537588	15744	4946
MALASPINA_MH_083_MESO_0.22_MP1523_Bin-14	51.24	51.24	0	0	Archaea	Thermoplasmatota	Poseidoniia_B	MGIII	CG-Epi1	CG-Epi1	CG-Epi1 sp002506485	97	521823	16216	6173
MALASPINA_MH_083_MESO_0.22_MP1523_Bin-16	77.49	80.7	1.07	100	Bacteria	Gammaproteobacteria	Gammaproteobacteria	Enterobacterales	Alteromonadaceae	Alteromonas	Alteromonas macleodii	430	4025712	61996	13212
MALASPINA_MH_083_MESO_0.22_MP1523_Bin-17	97.14	98.7	0.52	100	Bacteria	Actinobacteriota	Actinomycetia	Propionibacteriales	Nocardioidaceae	Nocardioides	Nocardioides sp001627335	83	4209511	409129	83029
MALASPINA_MH_083_MESO_0.22_MP1523_Bin-18	78.16	85.84	2.56	25	Bacteria	Actinobacteriota	Acidimicrobiia	Acidimicrobiales	MedAcidi-G1	UBA9410		210	1885650	49208	11672
MALASPINA_MH_083_MESO_0.22_MP1523_Bin-19	83	91.25	2.75	64.71	Bacteria	Alphaproteobacteria	Alphaproteobacteria	Sphingomonadales	Sphingomonadaceae	Alteriqipengyuania	Alteriqipengyuania bathyomarina	198	3051286	197662	23834
MALASPINA_MH_083_MESO_0.22_MP1523_Bin-2	61.95	67.14	1.73	66.67	Bacteria	Gammaproteobacteria	Gammaproteobacteria	Pseudomonadales	Pseudohongiellaceae	UBA9145	UBA9145 sp002694855	317	2003142	32160	7203
MALASPINA_MH_083_MESO_0.22_MP1523_Bin-21	70.36	72.31	0.65	50	Bacteria	Alphaproteobacteria	Alphaproteobacteria	Thalassobaculales	Nisaeaceae	Nisaea		658	3579397	29803	6098
MALASPINA_MH_083_MESO_0.22_MP1523_Bin-22	41.66	52.76	3.7	0	Bacteria	Eremiobacterota	Xenobia	Xenobiales				1192	5261639	41273	4494
MALASPINA_MH_083_MESO_0.22_MP1523_Bin-24	94.78	98.62	1.28	100	Bacteria	Alphaproteobacteria	Alphaproteobacteria	Sphingomonadales	Sphingomonadaceae	Alteriqipengyuania_A	Alteriqipengyuania_A marina	74	2680431	178594	53398
MALASPINA_MH_083_MESO_0.22_MP1523_Bin-25	77.8	79.72	0.64	100	Bacteria	Alphaproteobacteria	Alphaproteobacteria	Rhodobacterales	Rhodobacteraceae	Sulfitobacter	Sulfitobacter pontiacus	492	2584901	33880	5474
MALASPINA_MH_083_MESO_0.22_MP1523_Bin-26	87.53	87.53	0	0	Bacteria	SAR324	SAR324	SAR324	NAC60-12	Arctic96AD-7	Arctic96AD-7 sp002082305	242	2380532	78694	13773
MALASPINA_MH_083_MESO_0.22_MP1523_Bin-29	97.97	99.32	0.45	0	Bacteria	Gammaproteobacteria	Gammaproteobacteria	Pseudomonadales	Halomonadaceae	Halomonas	Halomonas aquamarina	104	3075943	156348	48167
MALASPINA_MH_083_MESO_0.22_MP1523_Bin-32	62.67	62.67	0	0	Archaea	Thermoplasmatota	Poseidoniia_A	Poseidoniales	Thalassarchaeaceae	Thalassarchaeum	Thalassarchaeum sp002507125	99	1184830	55808	17032
MALASPINA_MH_083_MESO_0.22_MP1523_Bin-41	59.76	67.74	2.66	75	Bacteria	Gemmatimonadota	Gemmatimonadetes	Longimicrobiales	UBA6960	UBA1138	UBA1138 sp002313925	269	1603712	30588	6731
MALASPINA_MH_083_MESO_0.22_MP1523_Bin-45	55.8	59.46	1.22	40	Bacteria	Actinobacteriota	Actinomycetia	Actinomycetales	Microbacteriaceae	Microbacterium	Microbacterium sp900098805	400	1873337	14032	4851
MALASPINA_MH_083_MESO_0.22_MP1523_Bin-47	60.33	63.3	0.99	50	Bacteria	Chloroflexota	Dehalococcoidia	SAR202	UBA826	GCA-002712965	GCA-002712965 sp002696685	339	1606068	16551	4965
MALASPINA_MH_083_MESO_0.22_MP1523_Bin-5	72.68	80	2.44	25	Bacteria	Gammaproteobacteria	Gammaproteobacteria	Arenicellales	UBA868	REDSEA-S09-B13		255	2245046	60603	12559
MALASPINA_MH_083_MESO_0.22_MP1523_Bin-50	73.41	80.25	2.28	0	Bacteria	Actinobacteriota	Acidimicrobiia	Acidimicrobiales	MedAcidi-G1	UBA9410		248	1781153	41352	8403
MALASPINA_MH_083_MESO_0.22_MP1523_Bin-54	46.82	53.42	2.2	33.33	Bacteria	Marinisomatota	Marinisomatia	SCGC-AAA003-L08	D37C17	D37C17	D37C17 sp012964845	132	607200	24486	4659
MALASPINA_MH_083_MESO_0.22_MP1525_Bin-14	82.78	86.26	1.16	50	Bacteria	Marinisomatota	Marinisomatia	Marinisomatales	TCS55	TCS55		173	1818944	59940	18328
MALASPINA_MH_083_MESO_0.22_MP1525_Bin-15	92.86	96.67	1.27	50	Bacteria	Alphaproteobacteria	Alphaproteobacteria	Rhodobacterales	Rhodobacteraceae	Pseudooceanicola		236	3718354	71331	23132
MALASPINA_MH_083_MESO_0.22_MP1525_Bin-2	93.99	96.9	0.97	0	Bacteria	Alphaproteobacteria	Alphaproteobacteria	Rhizobiales	Rhizobiaceae	Fulvimarina		316	4825551	82876	24052
MALASPINA_MH_083_MESO_0.22_MP1525_Bin-25	95.05	97.33	0.76	83.33	Bacteria	Gammaproteobacteria	Gammaproteobacteria	Enterobacterales	Alteromonadaceae	Alteromonas	Alteromonas macleodii	325	4284157	95082	18075
MALASPINA_MH_083_MESO_0.22_MP1525_Bin-27	67.01	67.82	0.27	0	Archaea	Thermoplasmatota	Poseidoniia_A	Poseidoniales	Thalassarchaeaceae	Thalassarchaeum		108	1209034	42045	16561
MALASPINA_MH_083_MESO_0.22_MP1525_Bin-30	71.25	71.25	0	0	Archaea	Thermoplasmatota	Poseidoniia_A	Poseidoniales	Thalassarchaeaceae	Thalassarchaeum		87	1212025	70924	20509
MALASPINA_MH_083_MESO_0.22_MP1525_Bin-31	83.08	87.55	1.49	0	Bacteria	Bacteroidota	Bacteroidia	Flavobacteriales	Flavobacteriaceae	Aquaticitalea	Aquaticitalea sp002426015	413	2973244	25670	8803
MALASPINA_MH_083_MESO_0.22_MP1525_Bin-34	52.8	58.05	1.75	0	Bacteria	Chloroflexota	Dehalococcoidia	SAR202	UBA826	GCA-002712965		232	1564318	34908	8141
MALASPINA_MH_083_MESO_0.22_MP1525_Bin-35	68.91	78.54	3.21	40	Bacteria	Actinobacteriota	Acidimicrobiia	Acidimicrobiales	MedAcidi-G1	UBA9410		225	1911892	39303	11684
MALASPINA_MH_083_MESO_0.22_MP1525_Bin-36	79.29	83.97	1.56	0	Bacteria	Actinobacteriota	Actinomycetia	Actinomycetales	Microbacteriaceae	Microbacterium	Microbacterium sp002313585	369	2525577	45154	7890
MALASPINA_MH_083_MESO_0.22_MP1525_Bin-4	50.39	53.15	0.92	33.33	Bacteria	Bacteroidota	Bacteroidia	Cytophagales	Marinoscillaceae			205	1082441	21595	5779
MALASPINA_MH_083_MESO_0.22_MP1525_Bin-41	92.65	94.18	0.51	100	Bacteria	Alphaproteobacteria	Alphaproteobacteria	Sphingomonadales	Sphingomonadaceae	Novosphingopyxis	Novosphingopyxis baekryungensis	131	2662681	106330	32453
MALASPINA_MH_083_MESO_0.22_MP1525_Bin-42	89.91	92.82	0.97	42.86	Bacteria	Alphaproteobacteria	Alphaproteobacteria	Sphingomonadales	Sphingomonadaceae	Erythrobacter_A	Erythrobacter_A sp002895025	320	3086662	82786	13281
MALASPINA_MH_083_MESO_0.22_MP1525_Bin-43	90.57	91.08	0.17	0	Bacteria	Alphaproteobacteria	Alphaproteobacteria	Sphingomonadales	Sphingomonadaceae	Alteriqipengyuania	Alteriqipengyuania sp002729695	106	2811631	151383	37854
MALASPINA_MH_083_MESO_0.22_MP1525_Bin-48	88.88	95.3	2.14	0	Bacteria	Actinobacteriota	Acidimicrobiia	Acidimicrobiales	TK06	UBA2110	UBA2110 sp002705305	61	2444345	258198	89200
MALASPINA_MH_083_MESO_0.22_MP1525_Bin-53	95.16	99.03	1.29	14.29	Bacteria	Actinobacteriota	Actinomycetia	Mycobacteriales	Mycobacteriaceae	Rhodococcus_B	Rhodococcus_B sp001942265	80	5358643	368887	121429
MALASPINA_MH_083_MESO_0.22_MP1525_Bin-54	55.05	58.35	1.1	0	Bacteria	Marinisomatota	Marinisomatia	Marinisomatales	UBA1611	TMED80		257	1209704	14213	4820
MALASPINA_MH_083_MESO_0.22_MP1525_Bin-58	74.17	84.07	3.3	0	Bacteria	Marinisomatota	Marinisomatia	Marinisomatales	UBA1611	UBA1611		323	2320465	73489	10591
MALASPINA_MH_083_MESO_0.22_MP1525_Bin-70	78.84	85.44	2.2	0	Bacteria	Gemmatimonadota	Gemmatimonadetes	Longimicrobiales	UBA6960	UBA1138	UBA1138 sp002724575	153	2257219	84096	24785
MALASPINA_MH_083_MESO_0.22_MP1525_Bin-71	93.83	95.36	0.51	50	Bacteria	Alphaproteobacteria	Alphaproteobacteria	Sphingomonadales	Sphingomonadaceae	Alteriqipengyuania_A	Alteriqipengyuania_A marina	142	2630391	112264	30162
MALASPINA_MH_083_MESO_0.22_MP1525_Bin-73	93.48	93.69	0.07	0	Archaea	Thermoproteota	Nitrososphaeria	Nitrososphaerales	Nitrosopumilaceae	Nitrosopelagicus	Nitrosopelagicus brevis	72	1015879	63563	17176
MALASPINA_MH_083_MESO_0.22_MP1525_Bin-74	49.16	50	0.28	100	Bacteria	Patescibacteria	Saccharimonadia	Saccharimonadales	Saccharimonadaceae	UBA6175		87	634873	22503	8541
MALASPINA_MH_083_MESO_0.22_MP1525_Bin-75	70.35	71.61	0.42	100	Bacteria	SAR324	SAR324	SAR324	NAC60-12	Arctic96AD-7	Arctic96AD-7 sp002082305	302	1810864	41124	6895
MALASPINA_MH_083_MESO_0.22_MP1525_Bin-78	48.93	54.21	1.76	40	Bacteria	Gammaproteobacteria	Gammaproteobacteria	UBA11654	UBA11654	CACPJA01		166	921350	22368	6472
MALASPINA_MH_083_MESO_0.22_MP1525_Bin-8	92.3	93.35	0.35	100	Bacteria	Actinobacteriota	Actinomycetia	Propionibacteriales	Nocardioidaceae	Nocardioides	Nocardioides sp001627335	373	4090387	61206	14688
MALASPINA_MH_083_MESO_0.22_MP1525_Bin-9	97.59	98.31	0.24	66.67	Bacteria	Alphaproteobacteria	Alphaproteobacteria	Sphingomonadales	Sphingomonadaceae	Alteriqipengyuania	Alteriqipengyuania bathyomarina	41	3179525	548727	190935
MALASPINA_MH_083_MESO_0.22_MP1527_Bin-1	91.67	94.22	0.85	100	Bacteria	Alphaproteobacteria	Alphaproteobacteria	Sphingomonadales	Sphingomonadaceae	Alteriqipengyuania	Alteriqipengyuania bathyomarina	193	3065587	123921	26883
MALASPINA_MH_083_MESO_0.22_MP1527_Bin-100	42.43	52.12	3.23	0	Bacteria	Poribacteria	WGA-4E	WGA-4E	UBA9662	UBA9662	UBA9662 sp002709695	504	1957089	15659	3888
MALASPINA_MH_083_MESO_0.22_MP1527_Bin-101	78.21	78.21	0	0	Bacteria	Marinisomatota	Marinisomatia	Marinisomatales	Marinisomataceae	Marinisoma		26	776743	103668	63664
MALASPINA_MH_083_MESO_0.22_MP1527_Bin-103	75.2	89.15	4.65	0	Bacteria	Planctomycetota	Planctomycetes					580	4574145	58153	9395
MALASPINA_MH_083_MESO_0.22_MP1527_Bin-104	80.58	82.38	0.6	0	Bacteria	Actinobacteriota	Acidimicrobiia	Acidimicrobiales	MedAcidi-G1	MedAcidi-G1	MedAcidi-G1 sp002721755	128	1665534	103726	20342
MALASPINA_MH_083_MESO_0.22_MP1527_Bin-108	74.85	88.53	4.56	0	Bacteria	Acidobacteriota	Vicinamibacteria	Vicinamibacterales	UBA8438	UBA8438		594	4276072	46382	8758
MALASPINA_MH_083_MESO_0.22_MP1527_Bin-12	46.56	51.72	1.72	100	Bacteria	Desulfobacterota_D	UBA1144	UBA1144	UBA1144	NP136		72	551282	25988	9509
MALASPINA_MH_083_MESO_0.22_MP1527_Bin-14	56.05	67.39	3.78	12.5	Bacteria	Gammaproteobacteria	Gammaproteobacteria	Arenicellales	UBA868	UBA9619		466	2517102	23291	6016
MALASPINA_MH_083_MESO_0.22_MP1527_Bin-15	72	74.55	0.85	0	Bacteria	Actinobacteriota	Acidimicrobiia	Acidimicrobiales	TK06	UBA6944	UBA6944 sp002724355	274	1804069	31233	8381
MALASPINA_MH_083_MESO_0.22_MP1527_Bin-19	51.49	55.93	1.48	0	Bacteria	Chloroflexota	UBA11872	UBA11872	UBA11872	UBA11872	UBA11872 sp002433065	238	1139782	16054	5189
MALASPINA_MH_083_MESO_0.22_MP1527_Bin-22	72.43	78.97	2.18	0	Bacteria	Chloroflexota	Anaerolineae	Anaerolineales	UBA11657			197	2121066	84377	14794
MALASPINA_MH_083_MESO_0.22_MP1527_Bin-37	72.55	83.83	3.76	12.5	Bacteria	Chloroflexota	Dehalococcoidia	SAR202	UBA826	UBA11996	UBA11996 sp002320875	250	1845479	33033	9556
MALASPINA_MH_083_MESO_0.22_MP1527_Bin-4	45.63	50.88	1.75	100	Bacteria	Chloroflexota	Dehalococcoidia	UBA2991	UBA2991			115	977905	31013	10711
MALASPINA_MH_083_MESO_0.22_MP1527_Bin-41	47.69	53.63	1.98	0	Bacteria	Chloroflexota	Dehalococcoidia	UBA3495	UBA3495	GCA-2707185		223	1641787	49467	10311
MALASPINA_MH_083_MESO_0.22_MP1527_Bin-42	37.28	50.96	4.56	14.29	Bacteria	Marinisomatota	Marinisomatia	Marinisomatales	UBA1611	TMED80		278	1360805	23612	5397
MALASPINA_MH_083_MESO_0.22_MP1527_Bin-44	54.59	56.99	0.8	100	Archaea	Thermoplasmatota	Poseidoniia_A	Poseidoniales	Thalassarchaeaceae	Thalassarchaeum		150	880418	31937	6680
MALASPINA_MH_083_MESO_0.22_MP1527_Bin-45	47.49	60.87	4.46	16.67	Bacteria	Chloroflexota	Dehalococcoidia	UBA3495	UBA3495	UBA9611		281	1569447	24899	6484
MALASPINA_MH_083_MESO_0.22_MP1527_Bin-47	95.23	99.4	1.39	16.67	Bacteria	Actinobacteriota	Actinomycetia	Mycobacteriales	Mycobacteriaceae	Rhodococcus_B	Rhodococcus_B sp001942265	88	5345647	355638	99335
MALASPINA_MH_083_MESO_0.22_MP1527_Bin-48	58.69	61.66	0.99	40	Bacteria	Alphaproteobacteria	Alphaproteobacteria	Sphingomonadales	Sphingomonadaceae	Alteriqipengyuania	Alteriqipengyuania sp002729695	372	2026128	23370	5987
MALASPINA_MH_083_MESO_0.22_MP1527_Bin-49	78.55	84.82	2.09	0	Bacteria	Chloroflexota	Dehalococcoidia	UBA3495	UBA3495	UBA9611		265	2261508	52638	12076
MALASPINA_MH_083_MESO_0.22_MP1527_Bin-51	62.33	69.56	2.41	28.57	Bacteria	Gammaproteobacteria	Gammaproteobacteria	Pseudomonadales	HTCC2089	UBA11889	UBA11889 sp002708205	353	2291953	24283	7904
MALASPINA_MH_083_MESO_0.22_MP1527_Bin-52	97.04	98	0.32	100	Bacteria	Alphaproteobacteria	Alphaproteobacteria	Rhodobacterales	Rhodobacteraceae	Sulfitobacter	Sulfitobacter pontiacus	27	3329246	507528	175083
MALASPINA_MH_083_MESO_0.22_MP1527_Bin-53	53	55.13	0.71	25	Bacteria	Actinobacteriota	Acidimicrobiia	Actinomarinales	Actinomarinaceae			109	923712	67866	12534
MALASPINA_MH_083_MESO_0.22_MP1527_Bin-54	89.25	92.67	1.14	0	Bacteria	Alphaproteobacteria	Alphaproteobacteria	Rhizobiales	Rhizobiaceae	Fulvimarina		419	4786912	95042	15680
MALASPINA_MH_083_MESO_0.22_MP1527_Bin-59	87.62	95.87	2.75	7.69	Bacteria	Alphaproteobacteria	Alphaproteobacteria	UBA6615	UBA6615	UBA6615	UBA6615 sp002937505	117	2383505	325649	33064
MALASPINA_MH_083_MESO_0.22_MP1527_Bin-60	78.93	90.45	3.84	66.67	Bacteria	Planctomycetota	Planctomycetes	Planctomycetales	Planctomycetaceae	UBA8437	UBA8437 sp002724315	574	5700559	69749	13218
MALASPINA_MH_083_MESO_0.22_MP1527_Bin-62	69.85	74.23	1.46	50	Archaea	Thermoproteota	Nitrososphaeria	Nitrososphaerales	UBA57	UBA57		144	702846	24026	5121
MALASPINA_MH_083_MESO_0.22_MP1527_Bin-65	59.99	63.29	1.1	0	Bacteria	Marinisomatota	Marinisomatia	Marinisomatales	Marinisomataceae	Marinisoma	Marinisoma sp002348725	123	709486	27070	6218
MALASPINA_MH_083_MESO_0.22_MP1527_Bin-66	68.01	71.85	1.28	50	Bacteria	Marinisomatota	Marinisomatia	Marinisomatales	TCS55	GCA-002713455		207	1245310	46934	6874
MALASPINA_MH_083_MESO_0.22_MP1527_Bin-67	44.54	55.91	3.79	42.86	Bacteria	Gammaproteobacteria	Gammaproteobacteria	UBA4486	UBA4486	UBA11869	UBA11869 sp002721165	209	1033274	27975	5074
MALASPINA_MH_083_MESO_0.22_MP1527_Bin-69	65.34	76.89	3.85	0	Bacteria	Gemmatimonadota	Gemmatimonadetes	Longimicrobiales	UBA6960	UBA2982	UBA2982 sp002347035	262	1973692	63875	9038
MALASPINA_MH_083_MESO_0.22_MP1527_Bin-70	64.88	68.12	1.08	50	Bacteria	Chloroflexota	Dehalococcoidia	UBA1151	Bin127	GCA-002725925	GCA-002725925 sp009392785	262	1572689	24793	7026
MALASPINA_MH_083_MESO_0.22_MP1527_Bin-73	55.93	60.58	1.55	10	Bacteria	Gammaproteobacteria	Gammaproteobacteria	Arenicellales	UBA868	UBA11791		382	1940095	26219	5499
MALASPINA_MH_083_MESO_0.22_MP1527_Bin-75	85.75	98.17	4.14	6.25	Bacteria	Acidobacteriota	Acidobacteriae	VXMN01	VXMN01			260	2950396	107676	15968
MALASPINA_MH_083_MESO_0.22_MP1527_Bin-77	84	85.47	0.49	0	Archaea	Thermoproteota	Nitrososphaeria	Nitrososphaerales	Nitrosopumilaceae	Nitrosopelagicus	Nitrosopelagicus brevis	91	907568	90685	13286
MALASPINA_MH_083_MESO_0.22_MP1527_Bin-8	73.94	80.06	2.04	66.67	Bacteria	Alphaproteobacteria	Alphaproteobacteria	Sphingomonadales	Sphingomonadaceae	Erythrobacter_A	Erythrobacter_A sp002895025	411	2357095	21124	6279
MALASPINA_MH_083_MESO_0.22_MP1527_Bin-80	46.07	51.32	1.75	0	Bacteria	Chloroflexota	UBA11872	UBA11872	UBA11872	UBA11872		275	1207386	19531	4471
MALASPINA_MH_083_MESO_0.22_MP1527_Bin-87	67.24	67.24	0	0	Bacteria	Gammaproteobacteria	Gammaproteobacteria	GCA-002705445	GCA-002716945	GCA-2701705		113	846528	25527	9244
MALASPINA_MH_083_MESO_0.22_MP1527_Bin-88	67.63	69.16	0.51	0	Bacteria	Alphaproteobacteria	Alphaproteobacteria	Rhodobacterales	Rhodobacteraceae	Pseudooceanicola		579	3012273	38434	5676
MALASPINA_MH_083_MESO_0.22_MP1527_Bin-89	98.08	100	0.64	33.33	Bacteria	Gammaproteobacteria	Gammaproteobacteria	Nitrosococcales	Methylophagaceae	Methylophaga	Methylophaga sp002354555	22	3053369	305011	203749
MALASPINA_MH_083_MESO_0.22_MP1527_Bin-92	44.9	55.25	3.45	33.33	Bacteria	Acidobacteriota	Acidobacteriae	Bryobacterales	UBA6623	UBA6623	UBA6623 sp002433055	280	1411247	19854	5364
MALASPINA_MH_083_MESO_0.22_MP1527_Bin-93	88.03	94.87	2.28	0	Bacteria	Actinobacteriota	Acidimicrobiia	Acidimicrobiales	TK06	UBA6944	UBA6944 sp002721305	106	2382791	188219	40285
MALASPINA_MH_083_MESO_0.22_MP1527_Bin-95	97.11	98.13	0.34	0	Bacteria	Alphaproteobacteria	Alphaproteobacteria	Sphingomonadales	Sphingomonadaceae	Novosphingopyxis	Novosphingopyxis baekryungensis	59	2821172	298463	77910
MALASPINA_MH_083_MESO_0.22_MP1527_Bin-96	74.06	77.9	1.28	50	Bacteria	Actinobacteriota	Acidimicrobiia	Acidimicrobiales	MedAcidi-G1	MedAcidi-G1	MedAcidi-G1 sp002294285	182	1415843	47785	9425
MALASPINA_MH_083_MESO_0.22_MP1527_Bin-97	48.63	51.03	0.8	100	Archaea	Thermoplasmatota	Poseidoniia_A	Poseidoniales	Thalassarchaeaceae	Thalassarchaeum	Thalassarchaeum sp002714745	159	847748	18248	5716
MALASPINA_MH_083_DCM_0.22_MP1529_Bin-10	85.71	89.01	1.1	0	Bacteria	Marinisomatota	Marinisomatia	Marinisomatales	Marinisomataceae	Marinisoma	Marinisoma sp002710515	71	944783	94667	24443
MALASPINA_MH_083_DCM_0.22_MP1529_Bin-100	55.93	58.78	0.95	50	Bacteria	Actinobacteriota	Acidimicrobiia	Acidimicrobiales	UBA8592	MedAcidi-G2A	MedAcidi-G2A sp002713485	225	1127784	19635	5180
MALASPINA_MH_083_DCM_0.22_MP1529_Bin-13	50.86	50.86	0	0	Bacteria	Marinisomatota	Marinisomatia	Marinisomatales	S15-B10	GCA-002707905		236	974155	13109	4219
MALASPINA_MH_083_DCM_0.22_MP1529_Bin-14	50.73	57.81	2.36	18.75	Bacteria	Gammaproteobacteria	Gammaproteobacteria	Pseudomonadales	HTCC2089	UBA4421	UBA4421 sp002727775	338	1633395	22027	5022
MALASPINA_MH_083_DCM_0.22_MP1529_Bin-18	59.98	68.8	2.94	14.29	Bacteria	Actinobacteriota	Acidimicrobiia	Actinomarinales	Actinomarinaceae	Actinomarina	Actinomarina sp003282445	84	782726	61040	12670
MALASPINA_MH_083_DCM_0.22_MP1529_Bin-21	90.16	96.58	2.14	0	Bacteria	Actinobacteriota	Acidimicrobiia	Acidimicrobiales	TK06	UBA6944	UBA6944 sp002724355	78	2331248	221411	60846
MALASPINA_MH_083_DCM_0.22_MP1529_Bin-23	89.08	89.08	0	0	Bacteria	Chloroflexota	Dehalococcoidia	UBA1151	TMED-70	TMED-70	TMED-70 sp002703265	29	1335024	223719	85256
MALASPINA_MH_083_DCM_0.22_MP1529_Bin-24	67.77	70.26	0.83	50	Bacteria	Alphaproteobacteria	Alphaproteobacteria	Thalassobaculales	Nisaeaceae	GCA-002701455	GCA-002701455 sp002701455	449	2321821	20470	5611
MALASPINA_MH_083_DCM_0.22_MP1529_Bin-26	53.34	57.69	1.45	0	Bacteria	Actinobacteriota	Acidimicrobiia	Acidimicrobiales	MedAcidi-G1	MedAcidi-G2B	MedAcidi-G2B sp003215175	185	1068590	24651	6103
MALASPINA_MH_083_DCM_0.22_MP1529_Bin-3	75.64	82.3	2.22	60	Bacteria	Verrucomicrobiota	Verrucomicrobiae	Verrucomicrobiales	DEV007	EC70	EC70 sp002684575	461	2708705	30808	6652
MALASPINA_MH_083_DCM_0.22_MP1529_Bin-31	77.62	84.22	2.2	0	Bacteria	Alphaproteobacteria	Alphaproteobacteria	Rhizobiales_B	TMED25	AG-430-B22	AG-430-B22 sp003212795	89	1253130	102243	27647
MALASPINA_MH_083_DCM_0.22_MP1529_Bin-34	86.98	93.4	2.14	0	Bacteria	Actinobacteriota	Acidimicrobiia	Acidimicrobiales	TK06	UBA7388	UBA7388 sp002470695	110	2397656	135973	38442
MALASPINA_MH_083_DCM_0.22_MP1529_Bin-35	62.02	71.35	3.11	0	Bacteria	Desulfobacterota_D	UBA1144	UBA1144	UBA1144	TMED58	TMED58 sp002167555	142	900193	25402	7639
MALASPINA_MH_083_DCM_0.22_MP1529_Bin-37	59.04	64.17	1.71	0	Bacteria	Actinobacteriota	Acidimicrobiia	Acidimicrobiales	UBA8592	MedAcidi-G2A		200	1442228	44522	8536
MALASPINA_MH_083_DCM_0.22_MP1529_Bin-38	66.83	66.83	0	0	Bacteria	Planctomycetota	Planctomycetes	Pirellulales	Ga0077529	Bythopirellula	Bythopirellula sp002713555	481	2229771	19575	4866
MALASPINA_MH_083_DCM_0.22_MP1529_Bin-39	99.05	99.62	0.19	0	Bacteria	Bacteroidota	Bacteroidia	Flavobacteriales	Flavobacteriaceae	Croceibacter	Croceibacter atlanticus	10	2888236	1053974	684931
MALASPINA_MH_083_DCM_0.22_MP1529_Bin-46	69.57	70.44	0.29	0	Bacteria	Gammaproteobacteria	Gammaproteobacteria	SAR86	SAR86	GCA-2730855		129	1307326	69290	16131
MALASPINA_MH_083_DCM_0.22_MP1529_Bin-48	63	75.57	4.19	11.11	Bacteria	Bacteroidota	Bacteroidia	Cytophagales	Marinoscillaceae	GCA-2715645	GCA-2715645 sp002715645	160	1306767	37710	10921
MALASPINA_MH_083_DCM_0.22_MP1529_Bin-49	47.03	54.53	2.5	14.29	Bacteria	Actinobacteriota	Acidimicrobiia	Actinomarinales	Actinomarinaceae	Actinomarina	Actinomarina sp003213625	87	727302	69305	11816
MALASPINA_MH_083_DCM_0.22_MP1529_Bin-52	61.86	70.77	2.97	11.11	Bacteria	Gammaproteobacteria	Gammaproteobacteria	UBA11654	UBA11654	UBA11654	UBA11654 sp902553145	89	1232516	71413	24382
MALASPINA_MH_083_DCM_0.22_MP1529_Bin-53	89.52	89.52	0	0	Archaea	Thermoproteota	Nitrososphaeria	Nitrososphaerales	Nitrosopumilaceae	Nitrosopelagicus	Nitrosopelagicus brevis	101	950208	59695	14214
MALASPINA_MH_083_DCM_0.22_MP1529_Bin-54	68.32	68.65	0.11	0	Bacteria	Chloroflexota	Dehalococcoidia	SAR202	UBA826	AG-426-M11	AG-426-M11 sp003213095	203	1095756	34794	5959
MALASPINA_MH_083_DCM_0.22_MP1529_Bin-55	56.44	69.82	4.46	15.79	Bacteria	Bacteroidota	Bacteroidia	Cytophagales	Marinoscillaceae	MED-G16	MED-G16 sp902636265	176	1515112	70813	13485
MALASPINA_MH_083_DCM_0.22_MP1529_Bin-57	51.32	51.32	0	0	Bacteria	Marinisomatota	Marinisomatia	Marinisomatales	TCS55	TMED108		243	1208300	20788	5529
MALASPINA_MH_083_DCM_0.22_MP1529_Bin-58	79.02	82.26	1.08	0	Bacteria	Alphaproteobacteria	Alphaproteobacteria	Rhodospirillales	UBA2165	GCA-002721295	GCA-002721295 sp002937995	319	1981431	35538	6963
MALASPINA_MH_083_DCM_0.22_MP1529_Bin-6	72.53	77.33	1.6	100	Archaea	Thermoplasmatota	Poseidoniia_A	Poseidoniales	Thalassarchaeaceae	MGIIb-O3	MGIIb-O3 sp001629235	37	1206802	171704	60605
MALASPINA_MH_083_DCM_0.22_MP1529_Bin-61	51.89	55.19	1.1	0	Bacteria	Alphaproteobacteria	Alphaproteobacteria	Pelagibacterales	AG-422-B15	AG-422-B15	AG-422-B15 sp902571005	139	851690	50311	6849
MALASPINA_MH_083_DCM_0.22_MP1529_Bin-65	77.33	79.73	0.8	100	Archaea	Thermoplasmatota	Poseidoniia_A	Poseidoniales	Thalassarchaeaceae	Thalassarchaeum	Thalassarchaeum sp002501885	164	1181680	23133	8862
MALASPINA_MH_083_DCM_0.22_MP1529_Bin-68	83.34	87.18	1.28	0	Bacteria	Actinobacteriota	Acidimicrobiia	Acidimicrobiales	MedAcidi-G1	MedAcidi-G1	MedAcidi-G1 sp002294285	105	1816441	126826	26859
MALASPINA_MH_083_DCM_0.22_MP1529_Bin-69	83.89	83.89	0	0	Bacteria	Actinobacteriota	Actinomycetia	Propionibacteriales	Nocardioidaceae	Nocardioides	Nocardioides sp001627335	487	3142676	31479	7465
MALASPINA_MH_083_DCM_0.22_MP1529_Bin-73	89.41	90.01	0.2	0	Bacteria	Chloroflexota	Dehalococcoidia	UBA1151	TMED-70	TMED-70	TMED-70 sp002721875	115	1069548	56886	12459
MALASPINA_MH_083_DCM_0.22_MP1529_Bin-74	55.7	55.7	0	0	Bacteria	Actinobacteriota	Acidimicrobiia	Actinomarinales	Actinomarinaceae	Actinomarina	Actinomarina sp902596545	97	634170	33471	8423
MALASPINA_MH_083_DCM_0.22_MP1529_Bin-79	70.7	74.18	1.16	50	Bacteria	Marinisomatota	Marinisomatia	Marinisomatales	TCS55	TMED108	TMED108 sp002725545	149	1384909	66918	13616
MALASPINA_MH_083_DCM_0.22_MP1529_Bin-8	63.92	66.41	0.83	57.14	Bacteria	Bacteroidota	Bacteroidia	Flavobacteriales	Flavobacteriaceae	GCA-2700405		132	1208824	40256	13271
MALASPINA_MH_083_DCM_0.22_MP1529_Bin-83	81.52	96.37	4.95	0	Bacteria	Chloroflexota	Dehalococcoidia	UBA1151	Bin127	GCA-002708145	GCA-002708145 sp002714425	112	1594115	87428	22592
MALASPINA_MH_083_DCM_0.22_MP1529_Bin-85	80.25	85.89	1.88	50	Bacteria	UBP7	UBA6624	UBA6624	UBA6624	UBA6624		45	1233585	81771	34473
MALASPINA_MH_083_DCM_0.22_MP1529_Bin-86	50.98	64.36	4.46	14.29	Bacteria	Chloroflexota	Dehalococcoidia	UBA1151	TMED-70	GCA-002700125		149	817748	19771	5947
MALASPINA_MH_083_DCM_0.22_MP1529_Bin-88	54.41	62.12	2.57	75	Bacteria	Bacteroidota	Bacteroidia	Flavobacteriales	Flavobacteriaceae	MED-G11	MED-G11 sp902586435	129	906806	33996	9468
MALASPINA_MH_083_DCM_0.22_MP1529_Bin-90	55.4	55.4	0	0	Archaea	Thermoplasmatota	Poseidoniia_A	Poseidoniales	Poseidoniaceae	MGIIa-K1	MGIIa-K1 sp902563095	252	1185629	13956	5007
MALASPINA_MH_083_DCM_0.22_MP1529_Bin-92	78.22	84.82	2.2	0	Bacteria	Marinisomatota	Marinisomatia	Marinisomatales	TCS55	GCA-002701945		166	1992686	64247	22177
MALASPINA_MH_083_DCM_0.22_MP1529_Bin-93	57.99	64.44	2.15	0	Bacteria	Alphaproteobacteria	Alphaproteobacteria	TMED109	TMED109	TMED109	TMED109 sp002720535	203	1371544	45399	9525
MALASPINA_MH_083_DCM_0.22_MP1529_Bin-94	81.01	81.01	0	0	Bacteria	SAR324	SAR324	SAR324	NAC60-12	UBA1014	UBA1014 sp001469005	485	3022397	38454	7014
MALASPINA_MH_083_DCM_0.22_MP1529_Bin-96	57.3	60.9	1.2	0	Archaea	Thermoplasmatota	Poseidoniia_A	Poseidoniales	Thalassarchaeaceae	MGIIb-P		230	1110311	20954	4956
MALASPINA_MH_083_DCM_0.22_MP1529_Bin-99	50.51	55.07	1.52	0	Bacteria	Verrucomicrobiota	Verrucomicrobiae	Pedosphaerales	UBA1096	UBA1096	UBA1096 sp002453165	418	2050795	23639	5334
MALASPINA_MH_092_EPI_0.22_MP1672_Bin-10	59.54	60.29	0.25	100	Bacteria	Bacteroidota	Bacteroidia	Flavobacteriales	Flavobacteriaceae	MED-G11		64	669457	44344	12784
MALASPINA_MH_092_EPI_0.22_MP1672_Bin-15	55.93	59.26	1.11	0	Bacteria	Patescibacteria	Saccharimonadia	Saccharimonadales	Saccharimonadaceae	UBA6175		59	818493	70979	19956
MALASPINA_MH_092_EPI_0.22_MP1672_Bin-17	56.11	56.11	0	0	Bacteria	Bacteroidota	Bacteroidia	Flavobacteriales	Flavobacteriaceae	MED-G11	MED-G11 sp902598525	95	907211	33702	12045
MALASPINA_MH_092_EPI_0.22_MP1672_Bin-18	63.48	66.78	1.1	50	Bacteria	Alphaproteobacteria	Alphaproteobacteria	Sphingomonadales	Sphingomonadaceae	Erythrobacter_A	Erythrobacter_A flavus	333	1865422	36651	6051
MALASPINA_MH_092_EPI_0.22_MP1672_Bin-26	52.5	61.32	2.94	26.67	Bacteria	Bacteroidota	Bacteroidia	Flavobacteriales	Flavobacteriaceae	UBA8316	UBA8316 sp002695445	212	1464166	31464	8604
MALASPINA_MH_092_EPI_0.22_MP1672_Bin-3	74.28	79.32	1.68	0	Bacteria	Verrucomicrobiota	Verrucomicrobiae	Verrucomicrobiales	DEV007	EC70	EC70 sp002684575	343	3031471	45032	11788
MALASPINA_MH_092_EPI_0.22_MP1672_Bin-30	65.52	68.76	1.08	0	Bacteria	Bacteroidota	Bacteroidia	Flavobacteriales	BACL11	GCA-002715885	GCA-002715885 sp002715885	155	1233428	42652	10207
MALASPINA_MH_092_EPI_0.22_MP1672_Bin-32	82.8	83.13	0.11	0	Bacteria	Alphaproteobacteria	Alphaproteobacteria	Pelagibacterales	AG-422-B15	CACNXQ01	CACNXQ01 sp902624455	49	1021216	139890	29891
MALASPINA_MH_092_EPI_0.22_MP1672_Bin-36	59.74	63.19	1.15	0	Bacteria	Gammaproteobacteria	Gammaproteobacteria	SAR86	AG-339-G14	CACNYO01	CACNYO01 sp902624765	55	1025553	90554	38745
MALASPINA_MH_092_EPI_0.22_MP1672_Bin-37	44.21	55.04	3.61	23.08	Bacteria	Alphaproteobacteria	Alphaproteobacteria	Rhodobacterales	Rhodobacteraceae	CACIJG01		163	848353	18766	5704
MALASPINA_MH_092_EPI_0.22_MP1672_Bin-38	77.89	91.12	4.41	5	Bacteria	Cyanobacteria	Cyanobacteriia	PCC-6307	Cyanobiaceae	Prochlorococcus_A		91	1531613	100063	35134
MALASPINA_MH_092_EPI_0.22_MP1672_Bin-39	85.71	90.15	1.48	33.33	Bacteria	Bacteroidota	Bacteroidia	Chitinophagales	UBA8649	UBA8649	UBA8649 sp002708985	137	1887361	61054	18808
MALASPINA_MH_092_EPI_0.22_MP1672_Bin-42	62.93	64.64	0.57	50	Bacteria	Verrucomicrobiota	Verrucomicrobiae	Verrucomicrobiales	DEV007	Arctic95D-9		407	1938856	16552	4958
MALASPINA_MH_092_EPI_0.22_MP1672_Bin-47	51.88	51.88	0	0	Bacteria	Bacteroidota	Bacteroidia	Flavobacteriales	Flavobacteriaceae	MED-G14	MED-G14 sp902595555	70	766249	57481	14156
MALASPINA_MH_092_EPI_0.22_MP1672_Bin-48	65.55	70.2	1.55	83.33	Bacteria	Alphaproteobacteria	Alphaproteobacteria	Rhodobacterales	Rhodobacteraceae	MED-G52	MED-G52 sp902632125	112	1900190	132255	36502
MALASPINA_MH_092_EPI_0.22_MP1672_Bin-5	67.87	70.84	0.99	25	Bacteria	Bacteroidota	Bacteroidia	Flavobacteriales	Flavobacteriaceae	MED-G13	MED-G13 sp902626585	41	1357510	273332	71673
MALASPINA_MH_092_EPI_0.22_MP1672_Bin-51	54.22	56.62	0.8	66.67	Bacteria	Gammaproteobacteria	Gammaproteobacteria	SAR86	D2472	SAR86A	SAR86A sp902631785	63	986266	94267	27467
MALASPINA_MH_092_EPI_0.22_MP1672_Bin-52	75.73	80.53	1.6	100	Archaea	Thermoplasmatota	Poseidoniia_A	Poseidoniales	Poseidoniaceae	Poseidonia	Poseidonia sp902625885	118	1878618	95915	24852
MALASPINA_MH_092_EPI_0.22_MP1672_Bin-53	61.68	74.61	4.31	33.33	Bacteria	Bacteroidota	Bacteroidia	Flavobacteriales	Flavobacteriaceae	MED-G14		151	1506573	72972	14379
MALASPINA_MH_092_EPI_0.22_MP1672_Bin-57	70.28	77.84	2.52	25	Bacteria	Desulfobacterota_D	UBA1144	UBA1144	UBA1144	GCA-002715585		74	932923	52669	20049
MALASPINA_MH_092_EPI_0.22_MP1672_Bin-58	71.77	82.12	3.45	33.33	Bacteria	Gammaproteobacteria	Gammaproteobacteria	Woeseiales	Woeseiaceae	SP4260	SP4260 sp002715745	138	1429066	54286	16464
MALASPINA_MH_092_EPI_0.22_MP1672_Bin-60	60.44	60.44	0	0	Bacteria	Marinisomatota	Marinisomatia	Marinisomatales	Marinisomataceae	Marinisoma	Marinisoma sp902629855	10	589881	167216	76293
MALASPINA_MH_092_EPI_0.22_MP1672_Bin-61	47.3	54.68	2.46	45.45	Bacteria	Gammaproteobacteria	Gammaproteobacteria	GCA-002705445	GCA-002716945	GCA-2720195	GCA-2720195 sp902632305	157	779207	16265	5169
MALASPINA_MH_092_EPI_0.22_MP1672_Bin-62	53.91	67.11	4.4	0	Bacteria	Marinisomatota	Marinisomatia	Marinisomatales	TCS55	TMED108		227	1211048	22015	5759
MALASPINA_MH_092_EPI_0.22_MP1672_Bin-63	88.19	94.25	2.02	90	Bacteria	Alphaproteobacteria	Alphaproteobacteria	Sphingomonadales	Sphingomonadaceae	Alteriqipengyuania	Alteriqipengyuania bathyomarina	172	3034229	138476	26083
MALASPINA_MH_092_EPI_0.22_MP1672_Bin-65	68.32	70.6	0.76	0	Bacteria	Bacteroidota	Bacteroidia	Flavobacteriales	Crocinitomicaceae	UBA952		325	1663014	21669	5488
MALASPINA_MH_092_EPI_0.22_MP1672_Bin-66	80.54	84.11	1.19	100	Bacteria	Verrucomicrobiota	Verrucomicrobiae	Verrucomicrobiales	Akkermansiaceae	Roseibacillus_B	Roseibacillus_B sp002709915	430	3322633	33503	9359
MALASPINA_MH_092_EPI_0.22_MP1672_Bin-68	64.71	70.11	1.8	63.64	Bacteria	Gammaproteobacteria	Gammaproteobacteria	Enterobacterales	Alteromonadaceae	Alteromonas	Alteromonas macleodii	474	2798767	30264	6669
MALASPINA_MH_092_EPI_0.22_MP1672_Bin-7	56.75	57.23	0.16	100	Bacteria	Gammaproteobacteria	Gammaproteobacteria	Pseudomonadales	Saccharospirillaceae	Oleibacter	Oleibacter sp002724925	215	1458621	38310	7677
MALASPINA_MH_092_EPI_0.22_MP1672_Bin-75	52.33	63.22	3.63	5.56	Bacteria	Bacteroidota	Bacteroidia	Cytophagales	Marinoscillaceae	MED-G16		112	1423700	58654	19224
MALASPINA_MH_092_EPI_0.22_MP1672_Bin-79	87.26	88.22	0.32	100	Bacteria	Alphaproteobacteria	Alphaproteobacteria	Rhodobacterales	Rhodobacteraceae	Sulfitobacter	Sulfitobacter pontiacus	156	3174880	107865	38016
MALASPINA_MH_092_EPI_0.22_MP1672_Bin-80	65.2	74.02	2.94	25	Bacteria	Bacteroidota	Bacteroidia	Flavobacteriales	Flavobacteriaceae	TMED96	TMED96 sp902598305	161	1118509	37015	8057
MALASPINA_MH_092_EPI_0.22_MP1672_Bin-81	72.55	74.38	0.61	0	Bacteria	Gammaproteobacteria	Gammaproteobacteria	SAR86	TMED112	TMED112	TMED112 sp002683115	33	956824	95421	57842
MALASPINA_MH_092_EPI_0.22_MP1672_Bin-82	91.81	97.24	1.81	11.11	Bacteria	Actinobacteriota	Actinomycetia	Mycobacteriales	Mycobacteriaceae	Rhodococcus_B	Rhodococcus_B sp001942265	338	5281475	168477	23419
MALASPINA_MH_092_EPI_0.22_MP1672_Bin-87	59.13	65.58	2.15	0	Bacteria	Bacteroidota	Bacteroidia	Flavobacteriales	UBA10066	GCA-002727735		294	1538987	20211	5880
MALASPINA_MH_092_EPI_0.22_MP1672_Bin-89	52.58	58.22	1.88	14.29	Bacteria	Alphaproteobacteria	Alphaproteobacteria	Rhizobiales	Rhizobiaceae	Fulvimarina		672	3057738	28589	4634
MALASPINA_MH_019_MESO_0.22_MP0319_Bin-1	62.76	63.96	0.4	0	Archaea	Thermoplasmatota	Poseidoniia_A	Poseidoniales	Thalassarchaeaceae	Thalassarchaeum		110	1011231	55477	11613
MALASPINA_MH_019_MESO_0.22_MP0319_Bin-10	60.74	71.15	3.47	75	Bacteria	Gammaproteobacteria	Gammaproteobacteria	Enterobacterales	Alteromonadaceae	Alteromonas	Alteromonas macleodii	594	3538923	40929	6916
MALASPINA_MH_019_MESO_0.22_MP0319_Bin-15	60.17	70.07	3.3	0	Bacteria	Alphaproteobacteria	Alphaproteobacteria	Rhizobiales_B	TMED25	GCA-002731945		215	1206546	23568	6669
MALASPINA_MH_019_MESO_0.22_MP0319_Bin-19	50.67	50.67	0	0	Bacteria	Gammaproteobacteria	Gammaproteobacteria	SAR86	SAR86	AEGEAN-183		149	781058	26840	5671
MALASPINA_MH_019_MESO_0.22_MP0319_Bin-20	66.19	68.95	0.92	75	Bacteria	Gammaproteobacteria	Gammaproteobacteria	Pseudomonadales	Halomonadaceae	Halomonas	Halomonas aquamarina	357	1805096	28770	5235
MALASPINA_MH_019_MESO_0.22_MP0319_Bin-22	81.17	86.36	1.73	0	Bacteria	SAR324	SAR324	SAR324	NAC60-12	Arctic96AD-7	Arctic96AD-7 sp002082305	224	2235008	60396	15339
MALASPINA_MH_019_MESO_0.22_MP0319_Bin-23	63.48	70.08	2.2	33.33	Bacteria	Marinisomatota	Marinisomatia	Marinisomatales	UBA1611	UBA2134	UBA2134 sp002471805	343	1701074	23038	5209
MALASPINA_MH_019_MESO_0.22_MP0319_Bin-24	56.64	61.77	1.71	0	Bacteria	Actinobacteriota	Acidimicrobiia	Acidimicrobiales	MedAcidi-G1	S20-B6	S20-B6 sp002699725	254	1419904	25553	6120
MALASPINA_MH_019_MESO_0.22_MP0319_Bin-27	53.91	55.65	0.58	33.33	Bacteria	Gammaproteobacteria	Gammaproteobacteria	Pseudomonadales	HTCC2089	UBA11889	UBA11889 sp002715785	315	1617413	21005	5688
MALASPINA_MH_019_MESO_0.22_MP0319_Bin-28	82.29	85.59	1.1	0	Bacteria	Marinisomatota	Marinisomatia	Marinisomatales	TCS55	GCA-002713455		142	1365907	64019	13088
MALASPINA_MH_019_MESO_0.22_MP0319_Bin-3	77.39	90.59	4.4	60	Bacteria	Gemmatimonadota	Gemmatimonadetes	Longimicrobiales	UBA6960	UBA1138	UBA1138 sp002313925	128	2409492	97476	37271
MALASPINA_MH_019_MESO_0.22_MP0319_Bin-30	82.08	82.08	0	0	Bacteria	SAR324	SAR324	SAR324	NAC60-12	Arctic96AD-7		238	2207060	53955	12845
MALASPINA_MH_019_MESO_0.22_MP0319_Bin-33	58.87	72.07	4.4	0	Bacteria	Marinisomatota	Marinisomatia	Marinisomatales	TCS55	GCA-002701945	GCA-002701945 sp002701785	262	1775219	31342	8885
MALASPINA_MH_019_MESO_0.22_MP0319_Bin-34	73.52	73.61	0.03	0	Bacteria	Gammaproteobacteria	Gammaproteobacteria	SAR86	SAR86	AEGEAN-183		125	1168197	59600	13952
MALASPINA_MH_019_MESO_0.22_MP0319_Bin-35	66.8	70.19	1.13	0	Bacteria	Gammaproteobacteria	Gammaproteobacteria	Pseudomonadales	Alcanivoracaceae	Alcanivorax		485	2563301	28009	5692
MALASPINA_MH_019_MESO_0.22_MP0319_Bin-41	54.36	55.56	0.4	100	Archaea	Thermoplasmatota	Poseidoniia_A	Poseidoniales	Thalassarchaeaceae	Thalassarchaeum	Thalassarchaeum sp002507125	122	943631	29729	10574
MALASPINA_MH_019_MESO_0.22_MP0319_Bin-42	57.67	61	1.11	0	Bacteria	Gammaproteobacteria	Gammaproteobacteria	UBA4486	UBA4486	UBA11869		117	944788	39628	10516
MALASPINA_MH_019_MESO_0.22_MP0319_Bin-45	47.86	55.45	2.53	8.33	Bacteria	Gammaproteobacteria	Gammaproteobacteria	Pseudomonadales	Pseudohongiellaceae	UBA9145	UBA9145 sp002694855	380	2066791	26924	5972
MALASPINA_MH_019_MESO_0.22_MP0319_Bin-59	69.06	72.27	1.07	100	Archaea	Thermoplasmatota	Poseidoniia_B	MGIII	CG-Epi1	CG-Epi1	CG-Epi1 sp002506485	130	887739	22695	8626
MALASPINA_MH_019_MESO_0.22_MP0319_Bin-62	81.24	85.08	1.28	0	Bacteria	Actinobacteriota	Acidimicrobiia	Acidimicrobiales	MedAcidi-G1	UBA9410		128	1865417	66777	22451
MALASPINA_MH_019_MESO_0.22_MP0319_Bin-63	55.08	65.49	3.47	75	Bacteria	Chloroflexota	Dehalococcoidia	SAR202	UBA826	UBA11996		289	1451506	18733	5537
MALASPINA_MH_019_MESO_0.22_MP0319_Bin-65	50.28	50.28	0	0	Bacteria	Gemmatimonadota	Gemmatimonadetes	Longimicrobiales	UBA6960	UBA822	UBA822 sp002731735	297	1386357	16719	4900
MALASPINA_MH_019_MESO_0.22_MP0319_Bin-66	60.44	65.06	1.54	12.5	Bacteria	Bacteroidota	Bacteroidia	Cytophagales	Marinoscillaceae			106	1216755	53820	16450
MALASPINA_MH_019_MESO_0.22_MP0319_Bin-67	64.45	73.18	2.91	29.41	Bacteria	Gammaproteobacteria	Gammaproteobacteria	Pseudomonadales	HTCC2089	UBA11889	UBA11889 sp002719135	327	1849344	31526	6260
MALASPINA_MH_019_MESO_0.22_MP0319_Bin-69	92.13	96.69	1.52	28.57	Bacteria	Gammaproteobacteria	Gammaproteobacteria	Enterobacterales	Alteromonadaceae	Pseudoalteromonas	Pseudoalteromonas atlantica	280	3962598	102976	20331
MALASPINA_MH_019_MESO_0.22_MP0319_Bin-70	83.41	89.35	1.98	0	Bacteria	Chloroflexota	Dehalococcoidia	UBA3495	UBA3495	UBA9611	UBA9611 sp009391975	284	2899483	64964	15725
MALASPINA_MH_019_MESO_0.22_MP0319_Bin-72	82.35	86.67	1.44	50	Bacteria	Actinobacteriota	Acidimicrobiia	Acidimicrobiales	TK06	UBA2110	UBA2110 sp002388005	331	2245152	32104	8110
MALASPINA_MH_092_BATHY_0.22_MP1674_Bin-101	84.55	90.49	1.98	57.14	Bacteria	Gammaproteobacteria	Gammaproteobacteria	Pseudomonadales	Porticoccaceae	Porticoccus		238	2695620	53459	14904
MALASPINA_MH_092_BATHY_0.22_MP1674_Bin-103	60.59	63.14	0.85	0	Bacteria	Patescibacteria	Paceibacteria	UBA9983_A				1	797990	797990	797990
MALASPINA_MH_092_BATHY_0.22_MP1674_Bin-104	98.19	98.19	0	0	Bacteria	Actinobacteriota	Actinomycetia	Propionibacteriales	Nocardioidaceae	Nocardioides	Nocardioides sp001627335	124	4154966	332720	64599
MALASPINA_MH_092_BATHY_0.22_MP1674_Bin-105	96.1	98.11	0.67	0	Bacteria	Actinobacteriota	Actinomycetia	Actinomycetales	Microbacteriaceae	Microbacterium	Microbacterium sp002313585	61	2969094	343956	146558
MALASPINA_MH_092_BATHY_0.22_MP1674_Bin-106	91.2	97.8	2.2	0	Bacteria	Alphaproteobacteria	Alphaproteobacteria	Micavibrionales	GCA-2720935			31	2074109	600193	256527
MALASPINA_MH_092_BATHY_0.22_MP1674_Bin-107	91.15	95.62	1.49	12.5	Bacteria	Alphaproteobacteria	Alphaproteobacteria	Rhodobacterales	Rhodobacteraceae	Thalassococcus	Thalassococcus halodurans	210	3720185	97777	25921
MALASPINA_MH_092_BATHY_0.22_MP1674_Bin-108	95	98.81	1.27	0	Bacteria	Gammaproteobacteria	Gammaproteobacteria	Nevskiales	Oceanococcaceae	Abyssibacter		110	3445698	228559	50116
MALASPINA_MH_092_BATHY_0.22_MP1674_Bin-109	79.55	81.77	0.74	100	Bacteria	Bacteroidota	Bacteroidia	Flavobacteriales	Flavobacteriaceae	MED-G11	MED-G11 sp002729755	74	1113584	55870	19105
MALASPINA_MH_092_BATHY_0.22_MP1674_Bin-11	88.27	98.38	3.37	21.43	Bacteria	Alphaproteobacteria	Alphaproteobacteria	Rhizobiales	Rhizobiaceae	Oricola	Oricola sp002706335	220	5148067	143756	38757
MALASPINA_MH_092_BATHY_0.22_MP1674_Bin-111	83.42	84.08	0.22	100	Bacteria	SAR324	SAR324	SAR324	NAC60-12	Arctic96AD-7		249	2667639	65647	16802
MALASPINA_MH_092_BATHY_0.22_MP1674_Bin-12	61.51	61.51	0	0	Bacteria	Verrucomicrobiota	Verrucomicrobiae	Pedosphaerales	UBA1096	UBA1096		484	2254925	15762	4970
MALASPINA_MH_092_BATHY_0.22_MP1674_Bin-14	95.77	99.37	1.2	0	Bacteria	Actinobacteriota	Actinomycetia	Mycobacteriales	Mycobacteriaceae	Rhodococcus_B	Rhodococcus_B sp001942265	74	5367182	572520	193470
MALASPINA_MH_092_BATHY_0.22_MP1674_Bin-15	81.79	85.18	1.13	62.5	Bacteria	Alphaproteobacteria	Alphaproteobacteria	Caulobacterales	Hyphomonadaceae	Hyphomonas	Hyphomonas sp000682775	399	2928298	29881	9209
MALASPINA_MH_092_BATHY_0.22_MP1674_Bin-18	93.55	98.83	1.76	62.5	Bacteria	Alphaproteobacteria	Alphaproteobacteria	Rhodobacterales	Rhodobacteraceae	Mameliella		136	5442084	227379	81372
MALASPINA_MH_092_BATHY_0.22_MP1674_Bin-2	90.1	91.15	0.35	0	Bacteria	Actinobacteriota	Actinomycetia	Actinomycetales	Microbacteriaceae	Microbacterium	Microbacterium sp900098805	262	2770732	98203	16093
MALASPINA_MH_092_BATHY_0.22_MP1674_Bin-20	58.24	58.24	0	0	Archaea	Thermoproteota	Nitrososphaeria	Nitrososphaerales	Nitrosopumilaceae	Nitrosopumilus	Nitrosopumilus sp000484975	128	589453	13791	4858
MALASPINA_MH_092_BATHY_0.22_MP1674_Bin-21	91.67	96.62	1.65	28.57	Bacteria	Gammaproteobacteria	Gammaproteobacteria	Xanthomonadales	Marinicellaceae	Marinicella		66	3212679	300006	98808
MALASPINA_MH_092_BATHY_0.22_MP1674_Bin-22	89.89	92.56	0.89	0	Bacteria	Bdellovibrionota	Bacteriovoracia	Bacteriovoracales	Bacteriovoracaceae			46	2944912	305255	105868
MALASPINA_MH_092_BATHY_0.22_MP1674_Bin-23	62.13	71.25	3.04	0	Bacteria	Chlamydiota	Chlamydiia	Chlamydiales	Parachlamydiaceae	JABDDC01		251	1407972	22085	6138
MALASPINA_MH_092_BATHY_0.22_MP1674_Bin-26	98.71	100	0.43	0	Bacteria	Gammaproteobacteria	Gammaproteobacteria	Pseudomonadales	Spongiibacteraceae			4	3613307	1476580	873052
MALASPINA_MH_092_BATHY_0.22_MP1674_Bin-28	90.03	93.6	1.19	27.27	Bacteria	Alphaproteobacteria	Alphaproteobacteria	Caulobacterales	Hyphomonadaceae	Ponticaulis		425	3768237	52073	10846
MALASPINA_MH_092_BATHY_0.22_MP1674_Bin-29	50.6	52.07	0.49	0	Archaea	Thermoproteota	Nitrososphaeria	Nitrososphaerales	UBA57	UBA57	UBA57 sp002494565	110	440412	10449	3849
MALASPINA_MH_092_BATHY_0.22_MP1674_Bin-30	55.53	56.82	0.43	0	Bacteria	Alphaproteobacteria	Alphaproteobacteria	Caulobacterales	Hyphomonadaceae	Hyphomonas		435	1956679	26104	4679
MALASPINA_MH_092_BATHY_0.22_MP1674_Bin-32	63.91	74.23	3.44	86.21	Bacteria	Alphaproteobacteria	Alphaproteobacteria	Sphingomonadales	Sphingomonadaceae	Novosphingopyxis	Novosphingopyxis baekryungensis	272	2348068	75338	12797
MALASPINA_MH_092_BATHY_0.22_MP1674_Bin-33	98.9	98.9	0	0	Bacteria	Marinisomatota	Marinisomatia	Marinisomatales	TCS55	TCS55	TCS55 sp002715035	96	2048769	173704	66466
MALASPINA_MH_092_BATHY_0.22_MP1674_Bin-36	62.79	66.84	1.35	20	Bacteria	Gammaproteobacteria	Gammaproteobacteria	UBA11654	UBA11654	DTSX01	DTSX01 sp012965065	79	1513484	96411	33779
MALASPINA_MH_092_BATHY_0.22_MP1674_Bin-37	88.06	94.06	2	12.5	Bacteria	Alphaproteobacteria	Alphaproteobacteria	Caulobacterales	Hyphomonadaceae	Henriciella		273	3619778	62136	17725
MALASPINA_MH_092_BATHY_0.22_MP1674_Bin-38	97.34	98.48	0.38	66.67	Bacteria	Alphaproteobacteria	Alphaproteobacteria	Rhodobacterales	Rhodobacteraceae	Pseudooceanicola		73	4138749	305415	174952
MALASPINA_MH_092_BATHY_0.22_MP1674_Bin-4	95.01	98.55	1.18	66.67	Bacteria	Alphaproteobacteria	Alphaproteobacteria	Sphingomonadales	Sphingomonadaceae	Alteriqipengyuania	Alteriqipengyuania sp002729695	66	2942135	367657	77049
MALASPINA_MH_092_BATHY_0.22_MP1674_Bin-40	80.48	86.6	2.04	66.67	Bacteria	Alphaproteobacteria	Alphaproteobacteria	Sphingomonadales	Sphingomonadaceae	Erythrobacter_A	Erythrobacter_A sp002895025	328	3116226	61646	12593
MALASPINA_MH_092_BATHY_0.22_MP1674_Bin-41	93.55	99.19	1.88	16.67	Bacteria	Alphaproteobacteria	Alphaproteobacteria	Rhizobiales	Rhizobiaceae	Fulvimarina		116	5125497	388307	105303
MALASPINA_MH_092_BATHY_0.22_MP1674_Bin-47	97.78	98.35	0.19	0	Bacteria	Bacteroidota	Bacteroidia	Flavobacteriales	Flavobacteriaceae	BACL21	BACL21 sp002694465	27	3129593	532147	265209
MALASPINA_MH_092_BATHY_0.22_MP1674_Bin-48	53.96	57.26	1.1	60	Bacteria	Actinobacteriota	Actinomycetia	Mycobacteriales	Mycobacteriaceae	Mycobacterium		438	4591129	121114	14944
MALASPINA_MH_092_BATHY_0.22_MP1674_Bin-5	79.6	79.6	0	0	Archaea	Thermoplasmatota	Poseidoniia_A	Poseidoniales	Thalassarchaeaceae	MGIIb-O1	MGIIb-O1 sp002498525	116	1443093	69198	17971
MALASPINA_MH_092_BATHY_0.22_MP1674_Bin-50	89.02	95.44	2.14	0	Bacteria	Actinobacteriota	Acidimicrobiia	Acidimicrobiales	MedAcidi-G1	UBA9410	UBA9410 sp012961035	131	2321811	85539	31541
MALASPINA_MH_092_BATHY_0.22_MP1674_Bin-52	81.32	81.32	0	0	Bacteria	Marinisomatota	Marinisomatia	Marinisomatales	TCS55	UBA2126	UBA2126 sp004124385	212	1703555	39410	10182
MALASPINA_MH_092_BATHY_0.22_MP1674_Bin-55	98.33	98.48	0.05	100	Bacteria	Alphaproteobacteria	Alphaproteobacteria	Sphingomonadales	Sphingomonadaceae	Alteriqipengyuania	Alteriqipengyuania bathyomarina	54	3190466	246182	96785
MALASPINA_MH_092_BATHY_0.22_MP1674_Bin-57	87.91	87.91	0	0	Bacteria	SAR324	SAR324	SAR324	NAC60-12	Arctic96AD-7	Arctic96AD-7 sp002082305	241	2395473	56603	13353
MALASPINA_MH_092_BATHY_0.22_MP1674_Bin-59	59.75	65.09	1.78	16.67	Bacteria	Gammaproteobacteria	Gammaproteobacteria	SAR86	SAR86	AEGEAN-183		160	1411633	48561	13350
MALASPINA_MH_092_BATHY_0.22_MP1674_Bin-6	75.08	75.2	0.04	0	Archaea	Thermoplasmatota	Poseidoniia_B	MGIII	CG-Epi1	CG-Epi1		130	893240	24253	8578
MALASPINA_MH_092_BATHY_0.22_MP1674_Bin-63	92.73	93.09	0.12	0	Bacteria	Gammaproteobacteria	Gammaproteobacteria	Pseudomonadales	UBA6940	UBA6940	UBA6940 sp002450655	101	4143124	224593	71234
MALASPINA_MH_092_BATHY_0.22_MP1674_Bin-68	54.56	61.4	2.28	75	Bacteria	Patescibacteria	Saccharimonadia	Saccharimonadales	Saccharimonadaceae	UBA6175		23	880990	180818	54660
MALASPINA_MH_092_BATHY_0.22_MP1674_Bin-70	69.71	72.44	0.91	50	Bacteria	Gammaproteobacteria	Gammaproteobacteria	Pseudomonadales	Saccharospirillaceae	Oleibacter	Oleibacter sp002724925	418	2455407	29721	6647
MALASPINA_MH_092_BATHY_0.22_MP1674_Bin-73	50.28	50.28	0	0	Bacteria	Cyanobacteria	Sericytochromatia	UBA7694	UBA7694			556	2319925	49839	4096
MALASPINA_MH_092_BATHY_0.22_MP1674_Bin-76	56.2	56.2	0	0	Archaea	Thermoproteota	Nitrososphaeria	Nitrososphaerales	Nitrosopumilaceae	Nitrosopelagicus	Nitrosopelagicus sp000484935	111	567116	29006	5618
MALASPINA_MH_092_BATHY_0.22_MP1674_Bin-83	56.92	67.9	3.66	91.67	Bacteria	Gammaproteobacteria	Gammaproteobacteria	Pseudomonadales	Alcanivoracaceae	Alcanivorax	Alcanivorax sp900107995	426	2803632	46470	8320
MALASPINA_MH_092_BATHY_0.22_MP1674_Bin-84	87.14	92.63	1.83	0	Bacteria	Gammaproteobacteria	Gammaproteobacteria	Arenicellales	UBA868	REDSEA-S09-B13	REDSEA-S09-B13 sp003447825	172	3021789	128419	30336
MALASPINA_MH_092_BATHY_0.22_MP1674_Bin-86	59.77	68.56	2.93	23.08	Bacteria	Alphaproteobacteria	Alphaproteobacteria	Sphingomonadales	Sphingomonadaceae	Croceicoccus	Croceicoccus sp002694745	479	2636452	53122	5882
MALASPINA_MH_092_BATHY_0.22_MP1674_Bin-87	98.29	99.46	0.39	25	Bacteria	Bacteroidota	Bacteroidia	Flavobacteriales	Flavobacteriaceae	Aurantibacter	Aurantibacter aestuarii	44	2813129	459246	75916
MALASPINA_MH_092_BATHY_0.22_MP1674_Bin-88	81.47	81.47	0	0	Archaea	Thermoplasmatota	Poseidoniia_A	Poseidoniales	Thalassarchaeaceae	Thalassarchaeum	Thalassarchaeum betae	90	1326250	104505	19765
MALASPINA_MH_092_BATHY_0.22_MP1674_Bin-9	64.8	68.7	1.3	0	Bacteria	Gammaproteobacteria	Gammaproteobacteria	Pseudomonadales	Ketobacteraceae	Ketobacter	Ketobacter sp003667185	655	3528965	21486	5917
MALASPINA_MH_092_BATHY_0.22_MP1674_Bin-90	87.34	88.48	0.38	100	Bacteria	Alphaproteobacteria	Alphaproteobacteria	Rhodobacterales	Rhodobacteraceae	Sulfitobacter	Sulfitobacter pontiacus	184	3155891	136926	28732
MALASPINA_MH_092_BATHY_0.22_MP1674_Bin-92	92.67	96.27	1.2	20	Bacteria	Alphaproteobacteria	Alphaproteobacteria	Caulobacterales	Caulobacteraceae	Brevundimonas		159	2726820	88721	25087
MALASPINA_MH_092_BATHY_0.22_MP1674_Bin-93	89.34	91.11	0.59	50	Bacteria	Gammaproteobacteria	Gammaproteobacteria	Enterobacterales	Alteromonadaceae	Alteromonas	Alteromonas australica	230	3693284	76574	23528
MALASPINA_MH_092_BATHY_0.22_MP1674_Bin-95	60.59	63.14	0.85	0	Bacteria	Patescibacteria	Paceibacteria	UBA9983_A	UBA2163	OLB19		1	730314	730314	730314
MALASPINA_MH_092_BATHY_0.22_MP1674_Bin-96	87.61	87.82	0.07	0	Bacteria	Gammaproteobacteria	Gammaproteobacteria	PS1	Thioglobaceae	Thioglobus		130	1457617	55899	18138
MALASPINA_MH_092_BATHY_0.22_MP1674_Bin-97	94.32	94.32	0	0	Bacteria	Alphaproteobacteria	Alphaproteobacteria	Micavibrionales	Micavibrionaceae	UBA2137	UBA2137 sp002695035	79	2177023	125766	46997
MALASPINA_MH_092_BATHY_0.22_MP1676_Bin-100	70.85	77.96	2.37	40	Bacteria	Alphaproteobacteria	Alphaproteobacteria	Micavibrionales	Micavibrionaceae	UBA2137	UBA2137 sp002328415	221	1513158	32891	7871
MALASPINA_MH_092_BATHY_0.22_MP1676_Bin-101	71.68	75.43	1.25	83.33	Bacteria	Alphaproteobacteria	Alphaproteobacteria	Sphingomonadales	Sphingomonadaceae	Sphingobium	Sphingobium sp000153545	534	2897714	17994	5941
MALASPINA_MH_092_BATHY_0.22_MP1676_Bin-11	89.21	89.21	0	0	Bacteria	SAR324	SAR324	SAR324	NAC60-12	Arctic96AD-7	Arctic96AD-7 sp002082305	215	2711518	69541	19129
MALASPINA_MH_092_BATHY_0.22_MP1676_Bin-12	50.3	56.12	1.94	0	Archaea	Thermoproteota	Nitrososphaeria	Nitrososphaerales	Nitrosopumilaceae	Nitrosopelagicus		123	614999	22305	5448
MALASPINA_MH_092_BATHY_0.22_MP1676_Bin-15	47.73	57.12	3.13	80	Bacteria	Patescibacteria	Saccharimonadia	Saccharimonadales	Saccharimonadaceae	UBA6175		36	845531	81338	33270
MALASPINA_MH_092_BATHY_0.22_MP1676_Bin-17	56.03	56.03	0	0	Bacteria	Gammaproteobacteria	Gammaproteobacteria	Pseudomonadales	Alcanivoracaceae	Alcanivorax		314	2913094	76635	15288
MALASPINA_MH_092_BATHY_0.22_MP1676_Bin-19	91.77	97.41	1.88	14.29	Bacteria	Gammaproteobacteria	Gammaproteobacteria	Pseudomonadales	Ketobacteraceae	Ketobacter	Ketobacter sp003667185	167	5464080	228387	55635
MALASPINA_MH_092_BATHY_0.22_MP1676_Bin-2	71.83	77.02	1.73	27.27	Bacteria	Gammaproteobacteria	Gammaproteobacteria	Pseudomonadales	Pseudohongiellaceae	UBA9145		371	2363192	26913	6976
MALASPINA_MH_092_BATHY_0.22_MP1676_Bin-23	62.34	65.88	1.18	0	Bacteria	Bacteroidota	Bacteroidia	Flavobacteriales	UBA2798			427	2202007	21337	5512
MALASPINA_MH_092_BATHY_0.22_MP1676_Bin-25	83.29	86.92	1.21	33.33	Bacteria	Alphaproteobacteria	Alphaproteobacteria	Sphingomonadales	Sphingomonadaceae	Erythrobacter_A	Erythrobacter_A sp002895025	333	3166547	63097	13791
MALASPINA_MH_092_BATHY_0.22_MP1676_Bin-26	86.58	90.48	1.3	0	Bacteria	Alphaproteobacteria	Alphaproteobacteria	Micavibrionales	Micavibrionaceae	UBA2137	UBA2137 sp002695035	158	2197533	70969	20277
MALASPINA_MH_092_BATHY_0.22_MP1676_Bin-28	91.22	95.27	1.35	0	Bacteria	Chlamydiota	Chlamydiia	Chlamydiales	Parachlamydiaceae	JABDDC01		55	1897093	185689	48683
MALASPINA_MH_092_BATHY_0.22_MP1676_Bin-29	80.61	89.94	3.11	44.44	Bacteria	Actinobacteriota	Actinomycetia	Actinomycetales	Microbacteriaceae	Microbacterium	Microbacterium sp002313585	192	2730058	79991	22601
MALASPINA_MH_092_BATHY_0.22_MP1676_Bin-3	60.01	60.01	0	0	Bacteria	Actinobacteriota	Acidimicrobiia	Acidimicrobiales	MedAcidi-G1	UBA9410		291	1357104	20875	4788
MALASPINA_MH_092_BATHY_0.22_MP1676_Bin-30	62.57	67.52	1.65	44.44	Bacteria	Actinobacteriota	Actinomycetia	Mycobacteriales	Mycobacteriaceae	Mycobacterium	Mycobacterium poriferae	742	4091862	49047	5862
MALASPINA_MH_092_BATHY_0.22_MP1676_Bin-32	64.38	65.91	0.51	100	Bacteria	Actinobacteriota	Actinomycetia	Actinomycetales	Microbacteriaceae	Microbacterium	Microbacterium sp900098805	411	2242042	20219	5942
MALASPINA_MH_092_BATHY_0.22_MP1676_Bin-35	98.51	98.51	0	0	Bacteria	Alphaproteobacteria	Alphaproteobacteria	Sphingomonadales	Sphingomonadaceae	Novosphingopyxis	Novosphingopyxis baekryungensis	56	2818616	369984	112663
MALASPINA_MH_092_BATHY_0.22_MP1676_Bin-36	76.49	86.75	3.42	0	Bacteria	Cyanobacteria	Sericytochromatia	UBA7694	UBA7694			291	4169930	100271	21339
MALASPINA_MH_092_BATHY_0.22_MP1676_Bin-38	83.81	87.38	1.19	57.14	Bacteria	Alphaproteobacteria	Alphaproteobacteria	Rhodobacterales	Rhodobacteraceae	Sulfitobacter	Sulfitobacter pontiacus	270	3024822	54617	15498
MALASPINA_MH_092_BATHY_0.22_MP1676_Bin-4	69.43	72.16	0.91	40	Bacteria	Actinobacteriota	Actinomycetia	Mycobacteriales	Mycobacteriaceae	Gordonia	Gordonia sp002009645	766	4229512	30290	6024
MALASPINA_MH_092_BATHY_0.22_MP1676_Bin-40	85.99	98.41	4.14	52.94	Bacteria	Gammaproteobacteria	Gammaproteobacteria	Pseudomonadales	Saccharospirillaceae	Oleibacter	Oleibacter sp002724925	93	3733546	616862	110286
MALASPINA_MH_092_BATHY_0.22_MP1676_Bin-43	56.82	57.72	0.3	0	Bacteria	Gammaproteobacteria	Gammaproteobacteria	Nevskiales	Algiphilaceae			493	2068423	14095	4249
MALASPINA_MH_092_BATHY_0.22_MP1676_Bin-45	90.41	97.07	2.22	37.5	Bacteria	Alphaproteobacteria	Alphaproteobacteria	Sphingomonadales	Sphingomonadaceae	Croceicoccus	Croceicoccus sp002694745	93	3564568	354329	58785
MALASPINA_MH_092_BATHY_0.22_MP1676_Bin-46	58.78	64.42	1.88	16.67	Bacteria	Gammaproteobacteria	Gammaproteobacteria	UBA11654	UBA11654	DTSX01	DTSX01 sp012965065	119	1391941	85943	17855
MALASPINA_MH_092_BATHY_0.22_MP1676_Bin-5	56.88	56.88	0	0	Archaea	Thermoproteota	Nitrososphaeria	Nitrososphaerales	Nitrosopumilaceae	Nitrosopelagicus	Nitrosopelagicus sp012964965	106	640529	17024	7404
MALASPINA_MH_092_BATHY_0.22_MP1676_Bin-50	64.36	66.76	0.8	100	Archaea	Thermoplasmatota	Poseidoniia_A	Poseidoniales	Thalassarchaeaceae	Thalassarchaeum	Thalassarchaeum sp002507125	88	1180454	51203	16932
MALASPINA_MH_092_BATHY_0.22_MP1676_Bin-52	93.05	96.83	1.26	33.33	Bacteria	Gammaproteobacteria	Gammaproteobacteria	Enterobacterales	Kangiellaceae	Kangiella		104	2567237	254962	42472
MALASPINA_MH_092_BATHY_0.22_MP1676_Bin-53	64.52	70.4	1.96	23.08	Bacteria	Gammaproteobacteria	Gammaproteobacteria	Pseudomonadales	HTCC2089	UBA11889		361	1885935	21446	5676
MALASPINA_MH_092_BATHY_0.22_MP1676_Bin-54	98.74	98.74	0	0	Bacteria	Alphaproteobacteria	Alphaproteobacteria	Sphingomonadales	Sphingomonadaceae	Alteriqipengyuania	Alteriqipengyuania bathyomarina	25	3151594	687445	332769
MALASPINA_MH_092_BATHY_0.22_MP1676_Bin-56	66.56	79.37	4.27	28.57	Bacteria	Actinobacteriota	Acidimicrobiia	Acidimicrobiales	MedAcidi-G1			217	1957450	44782	12111
MALASPINA_MH_092_BATHY_0.22_MP1676_Bin-58	89.2	97.99	2.93	46.15	Bacteria	Bacteroidota	Bacteroidia	Flavobacteriales	Flavobacteriaceae	Aquaticitalea	Aquaticitalea sp002426015	204	3300913	70342	22257
MALASPINA_MH_092_BATHY_0.22_MP1676_Bin-59	57.55	61.69	1.38	16.67	Bacteria	Alphaproteobacteria	Alphaproteobacteria	Rhodobacterales	Rhodobacteraceae	CAU-1492	CAU-1492 sp002706905	604	3381566	196855	6062
MALASPINA_MH_092_BATHY_0.22_MP1676_Bin-6	67.59	72.39	1.6	16.67	Bacteria	Alphaproteobacteria	Alphaproteobacteria	Sphingomonadales	Sphingomonadaceae	Alteriqipengyuania_A	Alteriqipengyuania_A marina	363	2092995	22576	6683
MALASPINA_MH_092_BATHY_0.22_MP1676_Bin-60	63.48	65.7	0.74	0	Bacteria	Alphaproteobacteria	Alphaproteobacteria	Caulobacterales	Hyphomonadaceae	Hyphomonas	Hyphomonas sp000682775	466	2482998	31423	5943
MALASPINA_MH_092_BATHY_0.22_MP1676_Bin-62	73.25	79.7	2.15	92.31	Bacteria	Gammaproteobacteria	Gammaproteobacteria	Enterobacterales	Alteromonadaceae	Alteromonas	Alteromonas macleodii	455	4092857	57640	13022
MALASPINA_MH_092_BATHY_0.22_MP1676_Bin-65	74.19	82.11	2.64	31.25	Bacteria	Bacteroidota	Bacteroidia	Flavobacteriales	Flavobacteriaceae	DT-35		424	2784197	27717	7833
MALASPINA_MH_092_BATHY_0.22_MP1676_Bin-66	67.71	76.26	2.85	20	Bacteria	Actinobacteriota	Acidimicrobiia	Acidimicrobiales	MedAcidi-G1	UBA9410		296	1679658	22737	6105
MALASPINA_MH_092_BATHY_0.22_MP1676_Bin-7	95.19	99.09	1.3	16.67	Bacteria	Actinobacteriota	Actinomycetia	Mycobacteriales	Mycobacteriaceae	Rhodococcus_B	Rhodococcus_B sp001942265	89	5407784	355638	130873
MALASPINA_MH_092_BATHY_0.22_MP1676_Bin-73	93.34	97.18	1.28	71.43	Bacteria	Alphaproteobacteria	Alphaproteobacteria	Caulobacterales	Caulobacteraceae	Brevundimonas		195	2697178	84575	19890
MALASPINA_MH_092_BATHY_0.22_MP1676_Bin-76	86.94	89.76	0.94	75	Bacteria	Alphaproteobacteria	Alphaproteobacteria	Sphingomonadales	Sphingomonadaceae	Alteriqipengyuania	Alteriqipengyuania sp002729695	128	2787614	127549	38050
MALASPINA_MH_092_BATHY_0.22_MP1676_Bin-77	90.05	94.07	1.34	25	Bacteria	Alphaproteobacteria	Alphaproteobacteria	Rhizobiales	Rhizobiaceae	Fulvimarina		278	4978911	123088	29408
MALASPINA_MH_092_BATHY_0.22_MP1676_Bin-78	81.43	88.03	2.2	0	Bacteria	Gemmatimonadota	Gemmatimonadetes	Longimicrobiales	UBA6960	UBA1138	UBA1138 sp002313925	173	2408651	79726	23813
MALASPINA_MH_092_BATHY_0.22_MP1676_Bin-8	83.87	88.97	1.7	38.46	Bacteria	Alphaproteobacteria	Alphaproteobacteria	Rhodobacterales	Rhodobacteraceae	Epibacterium	Epibacterium mobile	554	4283345	64118	9387
MALASPINA_MH_092_BATHY_0.22_MP1676_Bin-82	90.7	93.01	0.77	75	Bacteria	Gammaproteobacteria	Gammaproteobacteria	Pseudomonadales	Halomonadaceae	Halomonas	Halomonas aquamarina	206	3021129	143294	23557
MALASPINA_MH_092_BATHY_0.22_MP1676_Bin-85	56.29	61.42	1.71	0	Bacteria	Patescibacteria	Saccharimonadia	Saccharimonadales	Saccharimonadaceae	UBA10027		77	1151339	45491	19893
MALASPINA_MH_092_BATHY_0.22_MP1676_Bin-86	51.13	51.13	0	0	Bacteria	Bacteroidota	Bacteroidia	Flavobacteriales	Flavobacteriaceae	Flavobacterium	Flavobacterium sp002862755	449	1752530	15049	3838
MALASPINA_MH_092_BATHY_0.22_MP1676_Bin-88	98.7	98.7	0	0	Bacteria	Actinobacteriota	Actinomycetia	Propionibacteriales	Nocardioidaceae	Nocardioides	Nocardioides sp001627335	47	4152463	408881	121820
MALASPINA_MH_092_BATHY_0.22_MP1676_Bin-89	91.76	97.49	1.91	50	Bacteria	Alphaproteobacteria	Alphaproteobacteria	Rhodobacterales	Rhodobacteraceae	Marinovum	Marinovum algicola	229	4656699	104598	32621
MALASPINA_MH_092_BATHY_0.22_MP1676_Bin-9	67.25	72.41	1.72	0	Bacteria	Alphaproteobacteria	Alphaproteobacteria	Caulobacterales	Hyphomonadaceae	Hyphomonas		393	3581436	64512	12068
MALASPINA_MH_092_BATHY_0.22_MP1676_Bin-93	60.42	67.02	2.2	50	Bacteria	Marinisomatota	Marinisomatia	SCGC-AAA003-L08	D37C17	D37C17	D37C17 sp012964845	182	904060	23293	5226
MALASPINA_MH_092_BATHY_0.22_MP1676_Bin-96	80.34	94.68	4.78	25	Bacteria	Alphaproteobacteria	Alphaproteobacteria	Micavibrionales	UBA2020	UBA2020		120	2428687	92774	31611
MALASPINA_MH_092_BATHY_0.22_MP1676_Bin-99	52.19	52.19	0	0	Bacteria	Alphaproteobacteria	Alphaproteobacteria	Rhodobacterales	Rhodobacteraceae	Puniceibacterium	Puniceibacterium profundi	371	2325922	83030	6962
MALASPINA_MH_092_MESO_0.22_MP1678_Bin-12	52.71	52.71	0	0	Archaea	Thermoplasmatota	Poseidoniia_B	MGIII	CG-Epi1	CG-Epi1	CG-Epi1 sp002506485	109	545134	18459	5153
MALASPINA_MH_092_MESO_0.22_MP1678_Bin-14	95.68	99.28	1.2	0	Bacteria	Actinobacteriota	Actinomycetia	Mycobacteriales	Mycobacteriaceae	Rhodococcus_B	Rhodococcus_B sp001942265	90	5336587	336066	102835
MALASPINA_MH_092_MESO_0.22_MP1678_Bin-17	70.01	74.3	1.43	75	Bacteria	Alphaproteobacteria	Alphaproteobacteria	Rhodobacterales	Rhodobacteraceae	Sulfitobacter	Sulfitobacter pontiacus	475	2444976	32447	5548
MALASPINA_MH_092_MESO_0.22_MP1678_Bin-18	58.28	63.41	1.71	0	Bacteria	Actinobacteriota	Acidimicrobiia	Acidimicrobiales	MedAcidi-G1	S20-B6	S20-B6 sp002699725	246	1420058	32911	6374
MALASPINA_MH_092_MESO_0.22_MP1678_Bin-19	92.96	98.18	1.74	0	Bacteria	Gammaproteobacteria	Gammaproteobacteria	Nevskiales	Oceanococcaceae	Abyssibacter		231	3455757	80645	21413
MALASPINA_MH_092_MESO_0.22_MP1678_Bin-21	50.31	55.47	1.72	0	Bacteria	Alphaproteobacteria	Alphaproteobacteria	Sphingomonadales	Sphingomonadaceae	Alteriqipengyuania	Alteriqipengyuania sp002729695	355	2415827	34869	8199
MALASPINA_MH_092_MESO_0.22_MP1678_Bin-23	79.08	79.08	0	0	Bacteria	SAR324	SAR324	SAR324	NAC60-12	Arctic96AD-7		228	2254769	69224	14927
MALASPINA_MH_092_MESO_0.22_MP1678_Bin-24	79.71	84.75	1.68	0	Bacteria	SAR324	SAR324	SAR324	NAC60-12	Arctic96AD-7	Arctic96AD-7 sp002082305	242	2203237	40077	13680
MALASPINA_MH_092_MESO_0.22_MP1678_Bin-27	98.7	98.7	0	0	Bacteria	Actinobacteriota	Actinomycetia	Propionibacteriales	Nocardioidaceae	Nocardioides	Nocardioides sp001627335	46	4146625	452105	134390
MALASPINA_MH_092_MESO_0.22_MP1678_Bin-28	59.42	62.45	1.01	50	Bacteria	Verrucomicrobiota	Verrucomicrobiae	Pedosphaerales	UBA1096	UBA1096		383	1742860	18415	4886
MALASPINA_MH_092_MESO_0.22_MP1678_Bin-31	56.36	69.68	4.44	9.09	Bacteria	Gammaproteobacteria	Gammaproteobacteria	SAR86	SAR86	AEGEAN-183		164	1107079	39635	8399
MALASPINA_MH_092_MESO_0.22_MP1678_Bin-36	50.32	58.42	2.7	11.11	Bacteria	Gammaproteobacteria	Gammaproteobacteria	UBA11654	UBA11654	DTSX01	DTSX01 sp012965065	192	1593624	58497	11858
MALASPINA_MH_092_MESO_0.22_MP1678_Bin-37	72.06	74.94	0.96	100	Bacteria	SAR324	SAR324	SAR324	NAC60-12	Arctic96AD-7		298	1883978	29227	7075
MALASPINA_MH_092_MESO_0.22_MP1678_Bin-4	75.47	83.81	2.78	50	Bacteria	Actinobacteriota	Actinomycetia	Mycobacteriales	Mycobacteriaceae	Mycobacterium		762	5436780	68238	8657
MALASPINA_MH_092_MESO_0.22_MP1678_Bin-42	65.03	77.75	4.24	9.52	Bacteria	Gammaproteobacteria	Gammaproteobacteria	Pseudomonadales	HTCC2089	UBA11889	UBA11889 sp002719135	319	2441177	49907	10515
MALASPINA_MH_092_MESO_0.22_MP1678_Bin-46	73.81	76.03	0.74	50	Bacteria	Gammaproteobacteria	Gammaproteobacteria	Pseudomonadales	Alcanivoracaceae	Alcanivorax		417	3050840	48046	9282
MALASPINA_MH_092_MESO_0.22_MP1678_Bin-53	87.85	93.34	1.83	0	Bacteria	Gammaproteobacteria	Gammaproteobacteria	Arenicellales	UBA868	REDSEA-S09-B13	REDSEA-S09-B13 sp002456995	283	2557647	70605	12778
MALASPINA_MH_092_MESO_0.22_MP1678_Bin-55	80.05	83.62	1.19	50	Bacteria	Gammaproteobacteria	Gammaproteobacteria	Pseudomonadales	Pseudohongiellaceae	UBA9145	UBA9145 sp002694855	215	2541786	96314	21471
MALASPINA_MH_092_MESO_0.22_MP1678_Bin-56	90.53	92.06	0.51	60	Bacteria	Gammaproteobacteria	Gammaproteobacteria	Enterobacterales	Alteromonadaceae	Alteromonas	Alteromonas macleodii	337	4343546	84263	17366
MALASPINA_MH_092_MESO_0.22_MP1678_Bin-58	87.46	90.94	1.16	33.33	Bacteria	Gammaproteobacteria	Gammaproteobacteria	Enterobacterales	Kangiellaceae	Kangiella		221	2511610	60934	16060
MALASPINA_MH_092_MESO_0.22_MP1678_Bin-60	49.14	53.94	1.6	50	Archaea	Thermoplasmatota	Poseidoniia_A	Poseidoniales	Thalassarchaeaceae	Thalassarchaeum	Thalassarchaeum sp002507125	118	914355	43181	11290
MALASPINA_MH_092_MESO_0.22_MP1678_Bin-61	60.59	63.14	0.85	0	Bacteria	Patescibacteria	Paceibacteria	UBA9983_A	UBA2163	OLB19		3	710376	368314	368314
MALASPINA_MH_092_MESO_0.22_MP1678_Bin-64	93.21	97.59	1.46	14.29	Bacteria	Bacteroidota	Bacteroidia	Flavobacteriales	Flavobacteriaceae	BACL21	BACL21 sp002694465	159	3132010	117549	26599
MALASPINA_MH_092_MESO_0.22_MP1678_Bin-7	64.98	68.82	1.28	42.86	Bacteria	Gammaproteobacteria	Gammaproteobacteria	Pseudomonadales	Spongiibacteraceae			493	2487511	23837	5429
MALASPINA_MH_092_MESO_0.22_MP1678_Bin-9	49.59	58.56	2.99	0	Bacteria	Actinobacteriota	Acidimicrobiia	Acidimicrobiales	TK06	UBA2110	UBA2110 sp002719335	317	1378282	14987	4439
MALASPINA_MH_092_MESO_0.22_MP1680_Bin-1	92.66	97.34	1.56	33.33	Bacteria	Actinobacteriota	Actinomycetia	Mycobacteriales	Mycobacteriaceae	Mycobacterium	Mycobacterium poriferae	286	5793326	121913	34983
MALASPINA_MH_092_MESO_0.22_MP1680_Bin-15	71.94	75.72	1.26	100	Bacteria	SAR324	SAR324	SAR324	NAC60-12	Arctic96AD-7		251	2225305	48297	13473
MALASPINA_MH_092_MESO_0.22_MP1680_Bin-16	74.23	74.23	0	0	Bacteria	SAR324	SAR324	SAR324	NAC60-12	Arctic96AD-7		299	1869432	35775	7229
MALASPINA_MH_092_MESO_0.22_MP1680_Bin-2	88.22	91.19	0.99	71.43	Bacteria	Gammaproteobacteria	Gammaproteobacteria	Enterobacterales	Alteromonadaceae	Alteromonas	Alteromonas macleodii	346	4402190	76205	18856
MALASPINA_MH_092_MESO_0.22_MP1680_Bin-21	88.26	91.95	1.23	16.67	Bacteria	Gammaproteobacteria	Gammaproteobacteria	Xanthomonadales	Marinicellaceae	Marinicella		248	3098503	59039	16573
MALASPINA_MH_092_MESO_0.22_MP1680_Bin-24	92.7	96.54	1.28	100	Bacteria	Alphaproteobacteria	Alphaproteobacteria	Rhodobacterales	Rhodobacteraceae	Sulfitobacter	Sulfitobacter pontiacus	204	3479332	104368	25445
MALASPINA_MH_092_MESO_0.22_MP1680_Bin-26	93.5	97.43	1.31	0	Bacteria	Gammaproteobacteria	Gammaproteobacteria	Nevskiales	Oceanococcaceae	Abyssibacter		235	3480412	69800	19333
MALASPINA_MH_092_MESO_0.22_MP1680_Bin-27	97.75	99.1	0.45	0	Bacteria	Alphaproteobacteria	Alphaproteobacteria	Rhodobacterales	Rhodobacteraceae	Mameliella		72	5483130	587594	151597
MALASPINA_MH_092_MESO_0.22_MP1680_Bin-3	96.75	99.78	1.01	66.67	Bacteria	Gammaproteobacteria	Gammaproteobacteria	Pseudomonadales	Halomonadaceae	Halomonas	Halomonas aquamarina	145	3189801	99565	33477
MALASPINA_MH_092_MESO_0.22_MP1680_Bin-30	49.16	56.54	2.46	0	Bacteria	Gammaproteobacteria	Gammaproteobacteria	UBA11654	UBA11654	DTSX01	DTSX01 sp012965065	172	1442977	71493	12003
MALASPINA_MH_092_MESO_0.22_MP1680_Bin-31	98.7	98.7	0	0	Bacteria	Actinobacteriota	Actinomycetia	Propionibacteriales	Nocardioidaceae	Nocardioides	Nocardioides sp001627335	45	4153855	451828	128508
MALASPINA_MH_092_MESO_0.22_MP1680_Bin-33	95.87	99.47	1.2	0	Bacteria	Actinobacteriota	Actinomycetia	Mycobacteriales	Mycobacteriaceae	Rhodococcus_B	Rhodococcus_B sp001942265	76	5370293	572377	148511
MALASPINA_MH_092_MESO_0.22_MP1680_Bin-35	60.91	63.46	0.85	0	Bacteria	Actinobacteriota	Acidimicrobiia	Acidimicrobiales	TK06	UBA2110	UBA2110 sp002719335	273	1210359	11652	4590
MALASPINA_MH_092_MESO_0.22_MP1680_Bin-39	60.59	63.14	0.85	0	Bacteria	Patescibacteria	Paceibacteria	UBA9983_A				4	795189	383168	238450
MALASPINA_MH_092_MESO_0.22_MP1680_Bin-40	78.1	83.14	1.68	50	Bacteria	SAR324	SAR324	SAR324	NAC60-12	Arctic96AD-7	Arctic96AD-7 sp002082305	238	2230122	57193	13912
MALASPINA_MH_092_MESO_0.22_MP1680_Bin-41	98.71	100	0.43	0	Bacteria	Gammaproteobacteria	Gammaproteobacteria	Pseudomonadales	Spongiibacteraceae			8	3606836	1169690	712760
MALASPINA_MH_092_MESO_0.22_MP1680_Bin-42	60.29	62.69	0.8	0	Bacteria	Gammaproteobacteria	Gammaproteobacteria	Pseudomonadales	Pseudohongiellaceae	UBA9145	UBA9145 sp002694855	243	2055906	56138	10628
MALASPINA_MH_092_MESO_0.22_MP1680_Bin-44	49.46	56.06	2.2	0	Bacteria	Gemmatimonadota	Gemmatimonadetes	Longimicrobiales	UBA6960	UBA822	UBA822 sp002731735	288	1633505	27499	6137
MALASPINA_MH_092_MESO_0.22_MP1680_Bin-45	95.71	99.07	1.12	33.33	Bacteria	Gammaproteobacteria	Gammaproteobacteria	Pseudomonadales	Alcanivoracaceae	Alcanivorax	Alcanivorax sp900107995	122	3646105	219887	74487
MALASPINA_MH_092_MESO_0.22_MP1680_Bin-51	58.88	61.43	0.85	0	Bacteria	Patescibacteria	Paceibacteria	UBA9983_A	UBA2163	OLB19		45	677322	48743	22444
MALASPINA_MH_092_MESO_0.22_MP1680_Bin-52	75.19	82.45	2.42	25	Bacteria	Actinobacteriota	Acidimicrobiia	Acidimicrobiales	MedAcidi-G1	S20-B6	S20-B6 sp002699725	238	1869207	42167	10262
MALASPINA_MH_092_MESO_0.22_MP1680_Bin-53	59.78	64.73	1.65	100	Bacteria	Marinisomatota	Marinisomatia	Marinisomatales	Marinisomataceae	Marinisoma		118	680937	17465	6621
MALASPINA_MH_092_MESO_0.22_MP1680_Bin-56	75.03	83.49	2.82	41.67	Bacteria	Gammaproteobacteria	Gammaproteobacteria	Pseudomonadales	HTCC2089	UBA11889	UBA11889 sp002719135	251	2532571	116407	14416
MALASPINA_MH_092_MESO_0.22_MP1680_Bin-59	51.06	51.06	0	0	Bacteria	Gemmatimonadota	Gemmatimonadetes	Longimicrobiales	UBA6960	UBA1138	UBA1138 sp002313925	257	1448339	32492	6702
MALASPINA_MH_092_MESO_0.22_MP1680_Bin-60	75.03	78.87	1.28	0	Bacteria	Actinobacteriota	Acidimicrobiia	Acidimicrobiales	MedAcidi-G1	UBA9410		227	1741136	44274	9145
MALASPINA_MH_092_MESO_0.22_MP1680_Bin-62	94.97	97.58	0.87	50	Bacteria	Alphaproteobacteria	Alphaproteobacteria	Sphingomonadales	Sphingomonadaceae	Alteriqipengyuania	Alteriqipengyuania sp002729695	167	2991054	94329	29737
MALASPINA_MH_092_MESO_0.22_MP1680_Bin-64	53.07	53.07	0	0	Archaea	Thermoproteota	Nitrososphaeria	Nitrososphaerales	Nitrosopumilaceae	Nitrosopelagicus		89	459446	17214	5442
MALASPINA_MH_092_MESO_0.22_MP1680_Bin-7	51.33	55.62	1.43	5.88	Bacteria	Gammaproteobacteria	Gammaproteobacteria	SAR86	SAR86	AEGEAN-183		148	1214721	57576	12472
MALASPINA_MH_092_MESO_0.22_MP1680_Bin-8	69.61	76	2.13	25	Bacteria	Gammaproteobacteria	Gammaproteobacteria	Arenicellales	UBA868	REDSEA-S09-B13		347	2243000	35567	7512
MALASPINA_MH_092_MESO_0.22_MP1682_Bin-1	76.98	76.98	0	0	Bacteria	SAR324	SAR324	SAR324	NAC60-12	Arctic96AD-7		223	2341858	61334	15717
MALASPINA_MH_092_MESO_0.22_MP1682_Bin-12	59.31	59.31	0	0	Archaea	Thermoplasmatota	Poseidoniia_B	MGIII	CG-Epi1	CG-Epi1	CG-Epi1 sp002506485	126	756953	22216	7487
MALASPINA_MH_092_MESO_0.22_MP1682_Bin-16	49.94	52.85	0.97	0	Archaea	Thermoproteota	Nitrososphaeria	Nitrososphaerales	Nitrosopumilaceae	Nitrosopelagicus		110	535289	15577	5437
MALASPINA_MH_092_MESO_0.22_MP1682_Bin-19	55.63	59.11	1.16	0	Bacteria	Gemmatimonadota	Gemmatimonadetes	Longimicrobiales	UBA6960	UBA822		292	1482522	19250	5659
MALASPINA_MH_092_MESO_0.22_MP1682_Bin-2	83.29	95.74	4.15	62.5	Bacteria	Alphaproteobacteria	Alphaproteobacteria	Sphingomonadales	Sphingomonadaceae	Alteriqipengyuania	Alteriqipengyuania sp002729695	133	2938003	116966	37841
MALASPINA_MH_092_MESO_0.22_MP1682_Bin-21	54.76	66.37	3.87	0	Bacteria	Acidobacteriota	Vicinamibacteria	Vicinamibacterales	UBA823	UBA8106		379	1830871	19715	5180
MALASPINA_MH_092_MESO_0.22_MP1682_Bin-22	86.57	86.57	0	0	Bacteria	Chloroflexota	Dehalococcoidia	UBA3495	UBA3495	UBA9611	UBA9611 sp009391975	314	2652195	38318	11544
MALASPINA_MH_092_MESO_0.22_MP1682_Bin-24	85.55	85.55	0	0	Bacteria	SAR324	SAR324	SAR324	NAC60-12	Arctic96AD-7	Arctic96AD-7 sp002082305	242	2253453	57339	13666
MALASPINA_MH_092_MESO_0.22_MP1682_Bin-26	89.27	91.91	0.88	50	Bacteria	Alphaproteobacteria	Alphaproteobacteria	Rhodobacterales	Rhodobacteraceae	Pseudooceanicola		480	3923692	64502	10139
MALASPINA_MH_092_MESO_0.22_MP1682_Bin-27	98.86	99.19	0.11	0	Bacteria	Alphaproteobacteria	Alphaproteobacteria	Sphingomonadales	Sphingomonadaceae	Novosphingopyxis	Novosphingopyxis baekryungensis	53	2827070	208040	85847
MALASPINA_MH_092_MESO_0.22_MP1682_Bin-28	73.74	73.74	0	0	Bacteria	SAR324	SAR324	SAR324	NAC60-12	Arctic96AD-7		286	1836058	29196	8066
MALASPINA_MH_092_MESO_0.22_MP1682_Bin-29	48.02	56.27	2.75	0	Bacteria	Marinisomatota	Marinisomatia	Marinisomatales	UBA1611	UBA2134	UBA2134 sp002471805	339	1487693	21486	4360
MALASPINA_MH_092_MESO_0.22_MP1682_Bin-30	57.96	60.36	0.8	0	Archaea	Thermoplasmatota	Poseidoniia_A	Poseidoniales	Thalassarchaeaceae	Thalassarchaeum		121	976933	68407	9927
MALASPINA_MH_092_MESO_0.22_MP1682_Bin-31	83.28	86.52	1.08	25	Bacteria	Gammaproteobacteria	Gammaproteobacteria	Pseudomonadales	Halomonadaceae	Halomonas	Halomonas aquamarina	384	2482993	34600	7713
MALASPINA_MH_092_MESO_0.22_MP1682_Bin-33	60.92	73.1	4.06	38.89	Bacteria	Gammaproteobacteria	Gammaproteobacteria	Pseudomonadales	HTCC2089	UBA11889	UBA11889 sp002719135	292	2125142	49370	9076
MALASPINA_MH_092_MESO_0.22_MP1682_Bin-37	85.1	93.35	2.75	57.14	Bacteria	Alphaproteobacteria	Alphaproteobacteria	Sphingomonadales	Sphingomonadaceae	Alteriqipengyuania	Alteriqipengyuania bathyomarina	182	3054727	100368	24289
MALASPINA_MH_092_MESO_0.22_MP1682_Bin-45	48.99	55.95	2.32	0	Bacteria	Gammaproteobacteria	Gammaproteobacteria	SAR86	SAR86	AEGEAN-183	AEGEAN-183 sp012965075	145	1185098	50887	11703
MALASPINA_MH_092_MESO_0.22_MP1682_Bin-53	63.47	66.53	1.02	80	Bacteria	Alphaproteobacteria	Alphaproteobacteria	Sphingomonadales	Sphingomonadaceae	Erythrobacter_A	Erythrobacter_A sp002895025	437	2099020	28905	5276
MALASPINA_MH_092_MESO_0.22_MP1682_Bin-56	60.59	63.14	0.85	0	Bacteria	Patescibacteria	Paceibacteria	UBA9983_A	UBA2163	OLB19		4	725264	414375	414375
MALASPINA_MH_092_MESO_0.22_MP1682_Bin-57	94.93	99.19	1.42	14.29	Bacteria	Actinobacteriota	Actinomycetia	Mycobacteriales	Mycobacteriaceae	Rhodococcus_B	Rhodococcus_B sp001942265	84	5362997	572456	139980
MALASPINA_MH_092_MESO_0.22_MP1682_Bin-58	81.8	85.1	1.1	0	Bacteria	Gemmatimonadota	Gemmatimonadetes	Longimicrobiales	UBA6960	UBA1138	UBA1138 sp002313925	217	2087127	51921	14296
MALASPINA_MH_092_MESO_0.22_MP1682_Bin-6	38.57	50.57	4	0	Archaea	Thermoplasmatota	Poseidoniia_A	Poseidoniales	Thalassarchaeaceae	Thalassarchaeum	Thalassarchaeum sp002507125	130	876656	23837	8497
MALASPINA_MH_092_MESO_0.22_MP1682_Bin-60	74.04	83.01	2.99	25	Bacteria	Actinobacteriota	Acidimicrobiia	Acidimicrobiales	MedAcidi-G1	UBA9410		169	1843500	68342	15182
MALASPINA_MH_092_MESO_0.22_MP1682_Bin-61	51.63	55.47	1.28	0	Bacteria	Actinobacteriota	Acidimicrobiia	Acidimicrobiales	MedAcidi-G1	S20-B6	S20-B6 sp002699725	214	1209579	22977	6439
MALASPINA_MH_092_MESO_0.22_MP1682_Bin-64	70.41	71.85	0.48	100	Bacteria	Alphaproteobacteria	Alphaproteobacteria	Rhodobacterales	Rhodobacteraceae	Sulfitobacter	Sulfitobacter pontiacus	483	2287256	17502	4845
MALASPINA_MH_092_MESO_0.22_MP1682_Bin-7	44.79	54.21	3.14	46.15	Bacteria	Gammaproteobacteria	Gammaproteobacteria	UBA11654	UBA11654	DTSX01	DTSX01 sp012965065	239	1496789	45673	7466
MALASPINA_MH_092_DCM_0.22_MP1684_Bin-13	54.9	66.39	3.83	25	Bacteria	Bacteroidota	Bacteroidia	Cytophagales	Marinoscillaceae	MED-G16		141	1260949	57978	13035
MALASPINA_MH_092_DCM_0.22_MP1684_Bin-19	69.73	71.89	0.72	0	Bacteria	Gammaproteobacteria	Gammaproteobacteria	Enterobacterales	Kangiellaceae	Kangiella		43	1729434	147676	61650
MALASPINA_MH_092_DCM_0.22_MP1684_Bin-2	64.66	67.96	1.1	0	Bacteria	Marinisomatota	Marinisomatia	Marinisomatales	UBA1611	GCA-002718655		254	1884076	52976	9758
MALASPINA_MH_092_DCM_0.22_MP1684_Bin-24	68.53	70.93	0.8	100	Archaea	Thermoplasmatota	Poseidoniia_B	MGIII	CG-Epi1	CG-Epi1	CG-Epi1 sp902627615	129	941884	37322	8267
MALASPINA_MH_092_DCM_0.22_MP1684_Bin-27	39.81	52.74	4.31	66.67	Bacteria	Bacteroidota	Bacteroidia	Flavobacteriales	Flavobacteriaceae	MED-G11		146	1293184	55328	13717
MALASPINA_MH_092_DCM_0.22_MP1684_Bin-28	46.84	53.35	2.17	88.89	Bacteria	Cyanobacteria	Cyanobacteriia	PCC-6307	Cyanobiaceae	Synechococcus_C		277	1157621	12121	4201
MALASPINA_MH_092_DCM_0.22_MP1684_Bin-29	54.62	59.09	1.49	20	Bacteria	Bacteroidota	Bacteroidia	Cytophagales	Marinoscillaceae	MED-G16		197	1269939	43317	7545
MALASPINA_MH_092_DCM_0.22_MP1684_Bin-35	87.71	89.57	0.62	0	Bacteria	Alphaproteobacteria	Alphaproteobacteria	Thalassobaculales	Nisaeaceae	GCA-002701455	GCA-002701455 sp902629125	257	2853881	59349	15678
MALASPINA_MH_092_DCM_0.22_MP1684_Bin-36	54.99	54.99	0	0	Bacteria	Verrucomicrobiota	Verrucomicrobiae	Pedosphaerales	UBA1096	UBA1096	UBA1096 sp002453165	408	1932179	22581	4999
MALASPINA_MH_092_DCM_0.22_MP1684_Bin-37	71.97	75.9	1.31	0	Bacteria	Alphaproteobacteria	Alphaproteobacteria	Pelagibacterales	AG-422-B15	CACNXQ01	CACNXQ01 sp902624455	49	1051502	119462	36055
MALASPINA_MH_092_DCM_0.22_MP1684_Bin-39	60.34	60.34	0	0	Bacteria	Gammaproteobacteria	Gammaproteobacteria	SAR86	D2472	CACNXK01	CACNXK01 sp902624425	26	685465	141829	49317
MALASPINA_MH_092_DCM_0.22_MP1684_Bin-40	62.38	66.7	1.44	0	Bacteria	Bacteroidota	Bacteroidia	Flavobacteriales	Flavobacteriaceae	MED-G13	MED-G13 sp902626585	51	1297473	190304	49304
MALASPINA_MH_092_DCM_0.22_MP1684_Bin-44	71.31	71.31	0	0	Archaea	Thermoplasmatota	Poseidoniia_A	Poseidoniales	Thalassarchaeaceae	MGIIb-P	MGIIb-P sp002498455	196	1538600	40551	9454
MALASPINA_MH_092_DCM_0.22_MP1684_Bin-54	56.2	61.36	1.72	0	Bacteria	Gammaproteobacteria	Gammaproteobacteria	Woeseiales	Woeseiaceae	SP4260	SP4260 sp002715745	174	1414644	66614	10829
MALASPINA_MH_092_DCM_0.22_MP1684_Bin-55	86.81	86.81	0	0	Bacteria	Marinisomatota	Marinisomatia	Marinisomatales	Marinisomataceae	Marinisoma	Marinisoma sp902629855	16	881603	269979	66127
MALASPINA_MH_092_DCM_0.22_MP1684_Bin-58	70.4	70.4	0	0	Bacteria	Gammaproteobacteria	Gammaproteobacteria	SAR86	TMED112	TMED112	TMED112 sp002683115	57	924378	67186	28158
MALASPINA_MH_092_DCM_0.22_MP1684_Bin-6	57.95	72.71	4.92	13.89	Bacteria	Alphaproteobacteria	Alphaproteobacteria	Rhodobacterales	Rhodobacteraceae	MED-G52	MED-G52 sp902631295	254	1943153	58956	9772
MALASPINA_MH_092_DCM_0.22_MP1684_Bin-60	60.34	60.34	0	0	Bacteria	Alphaproteobacteria	Alphaproteobacteria	Rhodobacterales	Rhodobacteraceae	MED-G52	MED-G52 sp902632125	136	1841010	79703	28272
MALASPINA_MH_092_DCM_0.22_MP1684_Bin-64	65.87	76.76	3.63	14.29	Bacteria	Verrucomicrobiota	Verrucomicrobiae	Verrucomicrobiales	DEV007	EC70	EC70 sp002684575	434	2357581	34041	6175
MALASPINA_MH_092_DCM_0.22_MP1684_Bin-67	51.56	66.53	4.99	7.41	Bacteria	Gammaproteobacteria	Gammaproteobacteria	Pseudomonadales	HTCC2089	UBA7455		355	1741827	14481	5381
MALASPINA_MH_092_DCM_0.22_MP1684_Bin-69	64.6	71.2	2.2	0	Bacteria	Marinisomatota	Marinisomatia	SCGC-AAA003-L08	TMED6	TMED6	TMED6 sp002711465	198	1297752	34763	8692
MALASPINA_MH_092_DCM_0.22_MP1684_Bin-7	55.17	55.17	0	0	Bacteria	Gammaproteobacteria	Gammaproteobacteria	SAR86	D2472	SAR86A	SAR86A sp902631785	39	835006	64395	31718
MALASPINA_MH_092_DCM_0.22_MP1684_Bin-8	77.52	84.12	2.2	0	Bacteria	Marinisomatota	Marinisomatia	Marinisomatales	TCS55	TMED108		170	1544648	42431	14498
MALASPINA_MH_092_DCM_0.22_MP1684_Bin-80	94.04	98.51	1.49	80	Bacteria	Gammaproteobacteria	Gammaproteobacteria	Pseudomonadales	Alcanivoracaceae	Alcanivorax	Alcanivorax sp900107995	106	3723240	251760	86133
MALASPINA_MH_092_DCM_0.22_MP1684_Bin-83	55.67	65.45	3.26	14.29	Bacteria	Gammaproteobacteria	Gammaproteobacteria	SAR86	AG-339-G14	CACNYO01	CACNYO01 sp902624765	84	1044279	59860	27469
MALASPINA_MH_092_DCM_0.22_MP1684_Bin-85	68.54	74	1.82	14.29	Bacteria	Gammaproteobacteria	Gammaproteobacteria	GCA-002705445	GCA-002716945	GCA-2720195	GCA-2720195 sp902632305	72	1164704	79489	33810
MALASPINA_MH_092_DCM_0.22_MP1684_Bin-9	68.21	81.11	4.3	9.09	Bacteria	Cyanobacteria	Cyanobacteriia	PCC-6307	Cyanobiaceae	Prochlorococcus_A		116	1367759	55168	22924
MALASPINA_MH_101_BATHY_0.22_MP1845_Bin-10	60.59	63.14	0.85	0	Bacteria	Patescibacteria	Paceibacteria	UBA9983_A	UBA2163	OLB19		1	719105	719105	719105
MALASPINA_MH_101_BATHY_0.22_MP1845_Bin-12	81.41	89.75	2.78	50	Bacteria	Chlamydiota	Chlamydiia	Chlamydiales	Parachlamydiaceae	JABDGJ01		198	1740386	35749	10131
MALASPINA_MH_101_BATHY_0.22_MP1845_Bin-15	61.77	61.77	0	0	Archaea	Thermoproteota	Nitrososphaeria	Nitrososphaerales	Nitrosopumilaceae	Nitrosopelagicus	Nitrosopelagicus sp000484935	78	579050	28999	8747
MALASPINA_MH_101_BATHY_0.22_MP1845_Bin-17	72.28	72.76	0.16	0	Bacteria	Alphaproteobacteria	Alphaproteobacteria	Sphingomonadales	Sphingomonadaceae	Alteriqipengyuania		182	2877249	110598	21758
MALASPINA_MH_101_BATHY_0.22_MP1845_Bin-18	86.48	99.2	4.24	6.25	Bacteria	Alphaproteobacteria	Alphaproteobacteria	Rhodobacterales	Rhodobacteraceae	Maritimibacter	Maritimibacter alkaliphilus	75	4290205	285326	104263
MALASPINA_MH_101_BATHY_0.22_MP1845_Bin-19	56.26	58.99	0.91	60	Bacteria	Gammaproteobacteria	Gammaproteobacteria	Xanthomonadales	Marinicellaceae	Marinicella		430	2266048	17979	5697
MALASPINA_MH_101_BATHY_0.22_MP1845_Bin-20	48.29	53.45	1.72	100	Bacteria	Gammaproteobacteria	Gammaproteobacteria	Xanthomonadales	Marinicellaceae	Marinicella		366	1922657	20277	5865
MALASPINA_MH_101_BATHY_0.22_MP1845_Bin-21	94.12	97.93	1.27	25	Bacteria	Gammaproteobacteria	Gammaproteobacteria	Nevskiales	Algiphilaceae			85	3625901	150251	65815
MALASPINA_MH_101_BATHY_0.22_MP1845_Bin-22	63.74	74.45	3.57	20	Bacteria	Bdellovibrionota	Bacteriovoracia	Bacteriovoracales	Bacteriovoracaceae	UBA845		515	2819391	22802	6077
MALASPINA_MH_101_BATHY_0.22_MP1845_Bin-23	80.99	86	1.67	54.55	Bacteria	Alphaproteobacteria	Alphaproteobacteria	Sphingomonadales	Sphingomonadaceae	Erythrobacter_A	Erythrobacter_A sp002895025	357	3329639	56913	12881
MALASPINA_MH_101_BATHY_0.22_MP1845_Bin-24	95.06	99.47	1.47	14.29	Bacteria	Actinobacteriota	Actinomycetia	Mycobacteriales	Mycobacteriaceae	Rhodococcus_B	Rhodococcus_B sp001942265	81	5363528	559967	109107
MALASPINA_MH_101_BATHY_0.22_MP1845_Bin-25	95.54	98.39	0.95	25	Bacteria	Gammaproteobacteria	Gammaproteobacteria	Enterobacterales	Alteromonadaceae	Alteromonas_A	Alteromonas_A oceani	157	4454295	107347	37985
MALASPINA_MH_101_BATHY_0.22_MP1845_Bin-26	81.61	96.13	4.84	0	Bacteria	Myxococcota	Bradymonadia	Bradymonadales	Bradymonadaceae			450	9192347	119618	29026
MALASPINA_MH_101_BATHY_0.22_MP1845_Bin-27	84.11	87.68	1.19	0	Bacteria	Bacteroidota	Bacteroidia	NS11-12g	UBA8524	SB11		475	3559321	32905	8817
MALASPINA_MH_101_BATHY_0.22_MP1845_Bin-28	96.74	97.7	0.32	100	Bacteria	Alphaproteobacteria	Alphaproteobacteria	Rhodobacterales	Rhodobacteraceae	Sulfitobacter	Sulfitobacter pontiacus	100	3253028	173449	62310
MALASPINA_MH_101_BATHY_0.22_MP1845_Bin-30	85.54	91.66	2.04	0	Bacteria	Alphaproteobacteria	Alphaproteobacteria	Caulobacterales	Hyphomonadaceae	Hyphomonas		300	3673488	60860	17936
MALASPINA_MH_101_BATHY_0.22_MP1845_Bin-31	58.01	63.14	1.71	0	Bacteria	Patescibacteria	Paceibacteria	UBA9983_A				10	794211	219845	97439
MALASPINA_MH_101_BATHY_0.22_MP1845_Bin-32	45.07	50.32	1.75	0	Bacteria	Actinobacteriota	Actinomycetia	Actinomycetales	Microbacteriaceae	Microbacterium	Microbacterium sp900098805	374	1700406	16883	4669
MALASPINA_MH_101_BATHY_0.22_MP1845_Bin-37	99.47	99.47	0	0	Bacteria	Alphaproteobacteria	Alphaproteobacteria	Sphingomonadales	Sphingomonadaceae	Novosphingopyxis	Novosphingopyxis baekryungensis	27	2785782	344327	156217
MALASPINA_MH_101_BATHY_0.22_MP1845_Bin-39	91.12	94.69	1.19	50	Bacteria	Gammaproteobacteria	Gammaproteobacteria	Pseudomonadales	Halomonadaceae	Halomonas	Halomonas aquamarina	227	2903249	98472	16670
MALASPINA_MH_101_BATHY_0.22_MP1845_Bin-40	84.48	98.49	4.67	97.56	Bacteria	Alphaproteobacteria	Alphaproteobacteria	Rhodobacterales	Rhodobacteraceae	Mameliella		52	5348005	488975	189558
MALASPINA_MH_101_BATHY_0.22_MP1845_Bin-41	94.48	96.22	0.58	0	Bacteria	Gammaproteobacteria	Gammaproteobacteria	Legionellales	Legionellaceae	2-12-FULL-35-11		33	2219037	242125	90356
MALASPINA_MH_101_BATHY_0.22_MP1845_Bin-42	91.61	95.96	1.45	0	Bacteria	Alphaproteobacteria	Alphaproteobacteria	Micavibrionales	Micavibrionaceae			16	2189896	589946	187874
MALASPINA_MH_101_BATHY_0.22_MP1845_Bin-43	89.24	98.18	2.98	6.25	Bacteria	Gammaproteobacteria	Gammaproteobacteria	Nevskiales	Nevskiaceae	Polycyclovorans	Polycyclovorans sp002706265	119	3019109	186289	70305
MALASPINA_MH_101_BATHY_0.22_MP1845_Bin-45	96.63	98.16	0.51	0	Bacteria	Gammaproteobacteria	Gammaproteobacteria	Enterobacterales	Alteromonadaceae	Alteromonas	Alteromonas australica	58	4205804	300695	119548
MALASPINA_MH_101_BATHY_0.22_MP1845_Bin-46	87.55	98.05	3.5	81.82	Bacteria	Alphaproteobacteria	Alphaproteobacteria	Sphingomonadales	Sphingomonadaceae	Alteriqipengyuania	Alteriqipengyuania sp002729695	68	3076580	307674	86469
[truncated: 814 more rows]
